# Supplementary material for: Exploiting dysregulated iron homeostasis to eradicate persistent high-grade serous ovarian cancer
Source: Cell Death Discov. 2025 Sep 25;11:423. doi: 10.1038/s41420-025-02716-1 (PMC12462457; doi:10.1038/s41420-025-02716-1)
Supplement: Supplementary file 4 — Supplementary Tables [file 41420_2025_2716_MOESM4_ESM.xlsx]

## Sheet: Table S1
Table S1. AUC and IC50 values for proliferating (Pro), cisplatin (CP) or CX-5461 (CX) senescent OVCAR3, OVCAR4, OVCAR8 cells exposed to BCL-XL inhibitors. Values for FT282 proliferating, CP-treated or CX-treated cells are shown for comparison.
	AUC
Compound_Name	OVCAR3 Pro	OVCAR3 CP	OVCAR3 CX	OVCAR4 Pro	OVCAR4 CP	OVCAR4 CX	OVCAR8 Pro	OVCAR8 CP	OVCAR8 CX	FT282 Pro	FT282 CP	FT282 CX
A-1155463	0.966	0.416	0.282	0.997	0.207	0.416	0.893	0.413	0.668	0.913	0.465	0.481
ABT-263	0.833	0.656	0.496	0.915	0.457	0.716	0.792	0.479	0.72	0.827	0.589	0.656
ABT-737	0.965	0.64	0.677	1.005	0.574	0.794	0.907	0.647	0.813	0.965	0.714	0.748
	IC50
Compound_Name	OVCAR3 Pro	OVCAR3 CP	OVCAR3 CX	OVCAR4 Pro	OVCAR4 CP	OVCAR4 CX	OVCAR8 Pro	OVCAR8 CP	OVCAR8 CX	FT282 Pro	FT282 CP	FT282 CX
A-1155463	48.503	0.082	0	N/A	0.013	0.057	36.354	0.177	4.826	14.959	0.223	0.298
ABT-263	13.294	5.372	0.661	20.009	0.493	6.924	11.108	0.597	5.782	4.374	0.745	1.263
ABT-737	N/A	1.828	3.757	N/A	1.363	610.039	31.468	2.76	12.687	N/A	2.104	2.724

## Sheet: Table S2
Table S2. Primary drug screen data in OVCAR8 cisplatin (CP) senescent cells.
Compound_Name	Count_Cells_A_CP (1 µM)	Count_Cells_B_CP (1 µM)	Count_Cells_Norm_A_CP (1 µM)	Count_Cells_Norm_B_CP (1 µM)	Count_Cells_Norm_Average_CP (1 µM)	Robust_ZScore_CP (1 µM)	Count_Cells_A_CP (5 µM)	Count_Cells_B_CP (5 µM)	Count_Cells_Norm_A_CP (5 µM)	Count_Cells_Norm_B_CP (5 µM)	Count_Cells_Norm_Average_CP (5 µM)	Robust_ZScore_CP (5 µM)
(-)-Alkannin	177	158	1.006	0.929	0.968	0.14	183	140	1.04	0.824	0.932	0
(-)-Epicatechin	199	154	1.185	0.951	1.068	0.536	159	134	0.946	0.827	0.886	-0.179
(-)-Epigallocatechin Gallate	214	223	1.216	1.312	1.264	1.31	144	141	0.818	0.829	0.823	-0.428
(-)-Huperzine A	102	109	0.554	0.661	0.608	-1.28	71	84	0.386	0.509	0.448	-1.911
(20S)-Protopanaxadiol	163	111	0.926	0.653	0.79	-0.562	106	44	0.602	0.259	0.43	-1.978
(5Z,2E)-CU-3	115	206	0.685	1.272	0.979	0.183	120	93	0.714	0.574	0.644	-1.136
(E)-[6]-Dehydroparadol	149	196	0.847	1.153	1	0.268	190	185	1.08	1.088	1.084	0.6
(R)-CR8 (trihydrochloride)	145	100	0.879	0.676	0.778	-0.609	131	96	0.794	0.649	0.722	-0.83
(Rac)-Indoximod	239	226	1.414	1.537	1.475	2.144	246	236	1.456	1.605	1.53	2.361
(S)-(+)-Rolipram	173	181	1.024	1.231	1.128	0.771	154	143	0.911	0.973	0.942	0.039
(S)-(−)-Perillyl alcohol	157	172	0.929	1.17	1.05	0.463	147	115	0.87	0.782	0.826	-0.418
(S)-10-Hydroxycamptothecin	115	94	0.625	0.57	0.597	-1.319	115	128	0.625	0.776	0.701	-0.913
(S)-Crizotinib	215	168	1.168	1.018	1.093	0.635	212	131	1.152	0.794	0.973	0.162
[6]-Gingerol	226	185	1.337	1.259	1.298	1.444	165	161	0.976	1.095	1.035	0.408
[8]-Shogaol	154	174	0.945	1.16	1.052	0.475	135	154	0.828	1.027	0.927	-0.018
10074-G5	172	131	1.018	0.891	0.955	0.089	162	111	0.959	0.755	0.857	-0.296
1A-116	150	155	0.815	0.939	0.877	-0.217	148	152	0.804	0.921	0.863	-0.274
1G244	172	177	1.042	1.196	1.119	0.738	197	183	1.194	1.236	1.215	1.116
2-HBA	184	170	1.089	1.156	1.122	0.751	114	133	0.675	0.905	0.79	-0.56
2-Methoxyestradiol	163	236	0.906	1.255	1.08	0.586	152	167	0.844	0.888	0.866	-0.26
20(R)-Ginsenoside Rh2	184	198	1.045	1.165	1.105	0.682	219	184	1.244	1.082	1.163	0.911
23-Hydroxybetulinic acid	208	198	1.156	1.053	1.104	0.68	166	193	0.922	1.027	0.974	0.168
3-Dehydrotrametenolic acid	194	195	1.102	1.147	1.124	0.759	201	176	1.142	1.035	1.088	0.617
3-Nitropropanoic acid	83	80	0.509	0.533	0.521	-1.621	73	77	0.448	0.513	0.481	-1.781
3-O-Methylgallic acid	164	154	1.006	1.027	1.016	0.333	140	105	0.859	0.7	0.779	-0.602
3,4-Dicaffeoylquinic acid	181	121	0.984	0.733	0.859	-0.29	225	148	1.223	0.897	1.06	0.505
3'-Hydroxypterostilbene	167	176	1.025	1.173	1.099	0.659	142	118	0.871	0.787	0.829	-0.406
3BDO	209	214	1.188	1.259	1.224	1.15	144	116	0.818	0.682	0.75	-0.718
4-Hydroxybenzyl alcohol	177	192	1.054	1.185	1.119	0.74	163	167	0.97	1.031	1	0.27
4-METHYLDAPHNETIN	153	198	0.85	1.053	0.952	0.077	163	117	0.906	0.622	0.764	-0.663
4-MMPB	237	190	1.402	1.293	1.347	1.639	208	227	1.231	1.544	1.388	1.797
4,5-Dicaffeoylquinic acid	224	160	1.217	0.97	1.094	0.637	212	171	1.152	1.036	1.094	0.639
4EGI-1	204	194	1.207	1.32	1.264	1.308	198	176	1.172	1.197	1.184	0.996
4SC-202	182	198	1.167	0.985	1.076	0.568	142	167	0.91	0.831	0.871	-0.243
5-(N,N-Hexamethylene)-amiloride	160	138	0.87	0.836	0.853	-0.312	153	91	0.832	0.552	0.692	-0.947
5-Fluorouracil	208	167	1.276	1.113	1.195	1.035	140	185	0.859	1.233	1.046	0.45
5-Fluorouridine	122	155	0.678	0.824	0.751	-0.714	138	88	0.767	0.468	0.618	-1.241
5,7,4-TRIMETHOXYFLAVONE	130	143	0.722	0.761	0.742	-0.751	203	185	1.128	0.984	1.056	0.489
7,8-DIHYDROXYFLAVONE	168	228	0.933	1.213	1.073	0.556	208	260	1.156	1.383	1.269	1.331
9-ING-41	173	184	1.024	1.252	1.138	0.813	186	142	1.101	0.966	1.034	0.4
A-1155463	148	110	0.804	0.667	0.736	-0.775	89	113	0.484	0.685	0.585	-1.371
A-1210477	190	198	1.124	1.347	1.236	1.197	189	170	1.118	1.156	1.137	0.809
A-1331852	173	174	0.983	1.024	1.004	0.282	166	169	0.943	0.994	0.968	0.144
A-385358	210	175	1.273	1.182	1.228	1.166	125	73	0.758	0.493	0.625	-1.209
Abacavir	137	147	0.815	0.907	0.861	-0.28	82	77	0.488	0.475	0.482	-1.777
ABACAVIR SULFATE	194	203	1.244	1.01	1.127	0.769	205	240	1.314	1.194	1.254	1.27
ABAMECTIN (avermectin B1a shown)	184	234	1.022	1.245	1.134	0.795	220	222	1.222	1.181	1.202	1.063
ABT-737	62	88	0.352	0.518	0.435	-1.96	38	54	0.216	0.318	0.267	-2.623
ACACETIN	180	236	1	1.255	1.128	0.771	198	224	1.1	1.191	1.146	0.842
Acetylshikonin	273	162	1.615	1.102	1.358	1.682	134	136	0.793	0.925	0.859	-0.288
Acitretin	177	178	0.962	1.079	1.02	0.349	204	147	1.109	0.891	1	0.268
Actinonin	231	220	1.367	1.497	1.432	1.972	218	155	1.29	1.054	1.172	0.947
ACYCLOVIR	218	270	1.211	1.436	1.324	1.544	182	151	1.011	0.803	0.907	-0.099
ADAPALENE	141	150	0.904	0.746	0.825	-0.422	115	96	0.737	0.478	0.607	-1.28
Adarotene	161	157	0.988	1.047	1.018	0.337	144	132	0.883	0.88	0.881	-0.199
Adenosine	240	192	1.472	1.28	1.376	1.751	179	91	1.098	0.607	0.853	-0.314
AEE788	164	170	0.932	1	0.966	0.134	146	147	0.83	0.865	0.847	-0.333
Afatinib	87	132	0.494	0.776	0.635	-1.171	97	59	0.551	0.347	0.449	-1.905
AG-825	174	229	0.967	1.218	1.092	0.633	166	218	0.922	1.16	1.041	0.43
AG1024	172	182	0.977	1.071	1.024	0.363	188	169	1.068	0.994	1.031	0.39
AGK2	152	133	0.921	0.899	0.91	-0.087	157	144	0.952	0.973	0.962	0.12
Agrimol B	139	160	0.842	1.081	0.962	0.116	150	110	0.909	0.743	0.826	-0.418
Akti-1/2	182	201	1.167	1	1.083	0.598	115	100	0.737	0.498	0.617	-1.241
Alantolactone	184	173	1	1.048	1.024	0.363	101	43	0.549	0.261	0.405	-2.079
ALBENDAZOLE	146	200	0.811	1.064	0.938	0.022	147	155	0.817	0.824	0.821	-0.44
Alda-1	187	168	1.147	1.12	1.134	0.795	196	166	1.202	1.107	1.155	0.878
Alexidine (dihydrochloride)	189	138	1.118	0.939	1.028	0.381	106	120	0.627	0.816	0.722	-0.83
Alisertib (MLN8237)	157	229	1.006	1.139	1.072	0.554	148	185	0.949	0.92	0.934	0.01
Almorexant	170	164	0.924	0.994	0.959	0.106	107	92	0.582	0.558	0.57	-1.428
Aloesin	233	204	1.379	1.388	1.384	1.781	210	225	1.243	1.531	1.387	1.795
Alofanib	177	226	1.006	1.329	1.168	0.929	151	105	0.858	0.618	0.738	-0.765
Alogliptin (Benzoate)	203	174	1.208	1.074	1.141	0.824	155	159	0.923	0.981	0.952	0.079
Aloperine	142	143	0.657	0.836	0.746	-0.732	147	149	0.681	0.871	0.776	-0.615
alpha-Hederin	149	126	0.882	0.857	0.869	-0.247	173	153	1.024	1.041	1.032	0.396
Alvespimycin (hydrochloride)	37	47	0.201	0.285	0.243	-2.718	47	44	0.255	0.267	0.261	-2.647
Amarogentin	176	181	1.08	1.207	1.144	0.834	205	150	1.258	1	1.129	0.777
Amentoflavone	170	193	0.966	1.135	1.05	0.467	153	69	0.869	0.406	0.637	-1.162
AMG-337	163	117	0.886	0.709	0.797	-0.531	153	164	0.832	0.994	0.913	-0.075
AMIFOSTINE	190	190	1.056	1.011	1.034	0.4	193	177	1.072	0.941	1.006	0.294
Amuvatinib (MP-470)	158	182	1.013	0.905	0.959	0.106	123	84	0.788	0.418	0.603	-1.298
Angelicin	184	173	1.115	1.169	1.142	0.828	163	149	0.988	1.007	0.997	0.258
Anisomycin	114	101	0.62	0.612	0.616	-1.246	74	64	0.402	0.388	0.395	-2.118
Antineoplaston A10	156	125	0.848	0.758	0.803	-0.509	170	132	0.924	0.8	0.862	-0.276
Apitolisib	205	198	1.165	1.165	1.165	0.919	164	76	0.932	0.447	0.69	-0.957
Apocynin	188	169	1.153	1.127	1.14	0.82	224	183	1.374	1.22	1.297	1.44
Apoptozole	184	146	0.852	0.854	0.853	-0.312	124	139	0.574	0.813	0.694	-0.941
Apratastat	198	177	1.179	1.093	1.136	0.805	158	134	0.94	0.827	0.883	-0.191
Apremilast	202	177	1.224	1.196	1.21	1.097	197	75	1.194	0.507	0.851	-0.321
APTO-253	201	169	1.196	1.043	1.119	0.74	218	202	1.298	1.247	1.272	1.343
Arctigenin	208	159	1.13	0.964	1.047	0.454	238	169	1.293	1.024	1.159	0.893
Arteannuin B	105	111	0.625	0.685	0.655	-1.093	166	146	0.988	0.901	0.945	0.049
Artemisinin	126	153	0.716	0.9	0.808	-0.489	141	58	0.801	0.341	0.571	-1.424
Artesunate	172	169	1.055	1.127	1.091	0.627	163	48	1	0.32	0.66	-1.073
Ascomycin	135	163	0.818	1.101	0.96	0.108	138	115	0.836	0.777	0.806	-0.495
Asiatic acid	218	153	1.185	0.927	1.056	0.489	170	116	0.924	0.703	0.814	-0.467
Asiaticoside	205	171	1.22	1.056	1.138	0.813	192	198	1.143	1.222	1.183	0.988
ASLAN003	170	144	1.043	0.96	1.002	0.274	200	143	1.227	0.953	1.09	0.623
ASP3026	203	182	1.301	0.905	1.103	0.674	100	81	0.641	0.403	0.522	-1.617
ASPIRIN	184	193	1.022	1.027	1.024	0.365	203	115	1.128	0.612	0.87	-0.245
Astilbin	143	118	0.851	0.728	0.789	-0.562	141	109	0.839	0.673	0.756	-0.694
Astragalin	130	133	0.788	0.899	0.844	-0.349	172	151	1.042	1.02	1.031	0.39
AT7519	151	199	0.968	0.99	0.979	0.185	137	121	0.878	0.602	0.74	-0.757
AT9283	141	122	0.801	0.718	0.76	-0.68	59	38	0.335	0.224	0.28	-2.574
ATB-346	169	189	1.037	1.26	1.148	0.854	199	196	1.221	1.307	1.264	1.31
Atorvastatin (hemicalcium salt)	183	168	0.995	1.018	1.006	0.294	137	119	0.745	0.721	0.733	-0.785
Atractylenolide II	172	190	0.977	1.118	1.048	0.456	143	81	0.812	0.476	0.644	-1.136
Atractylenolide III	226	140	1.37	0.946	1.158	0.891	206	116	1.248	0.784	1.016	0.331
Aurintricarboxylic acid	178	150	1.06	0.926	0.993	0.241	126	127	0.75	0.784	0.767	-0.651
Aurora A Inhibitor I	146	203	0.936	1.01	0.973	0.162	82	156	0.526	0.776	0.651	-1.108
Avadomide	106	192	0.602	1.129	0.865	-0.262	195	226	1.108	1.329	1.219	1.13
Avicularin	231	202	1.367	1.374	1.37	1.73	180	152	1.065	1.034	1.05	0.463
AVN-944	177	120	0.962	0.727	0.845	-0.345	178	124	0.967	0.752	0.859	-0.286
AVOBENZONE	167	207	0.928	1.101	1.014	0.325	167	124	0.928	0.66	0.794	-0.544
AX-024	231	154	1.255	0.933	1.094	0.639	172	149	0.935	0.903	0.919	-0.051
AZ 628	138	134	0.75	0.812	0.781	-0.596	180	145	0.978	0.879	0.928	-0.014
AZ960	172	189	0.935	1.145	1.04	0.426	173	98	0.94	0.594	0.767	-0.651
AZA1	160	183	0.952	1.13	1.041	0.43	110	165	0.655	1.019	0.837	-0.375
AZADIRACHTIN	212	200	1.178	1.064	1.121	0.745	164	205	0.911	1.09	1.001	0.27
Azathioprine	212	202	1.262	1.247	1.255	1.272	131	144	0.78	0.889	0.835	-0.385
AZD-5991	147	119	0.835	0.7	0.767	-0.649	100	114	0.568	0.671	0.619	-1.233
AZD-7648	133	159	0.787	1.082	0.935	0.01	171	152	1.012	1.034	1.023	0.359
AZD-8055	126	114	0.75	0.704	0.727	-0.809	68	73	0.405	0.451	0.428	-1.988
AZD1208	183	177	1.123	1.18	1.152	0.866	144	180	0.883	1.2	1.042	0.432
AZD3463	127	191	0.814	0.95	0.882	-0.197	76	83	0.487	0.413	0.45	-1.901
AZD4320	32	37	0.196	0.247	0.222	-2.802	12	14	0.074	0.093	0.083	-3.347
AZD5582	15	26	0.089	0.177	0.133	-3.152	9	15	0.053	0.102	0.078	-3.37
Azilsartan	189	158	1.027	0.958	0.992	0.239	212	86	1.152	0.521	0.837	-0.377
Bafetinib	203	180	1.103	1.091	1.097	0.651	184	152	1	0.921	0.961	0.112
BAI1	139	175	0.842	1.182	1.012	0.316	154	155	0.933	1.047	0.99	0.229
BAICALEIN	158	240	0.878	1.277	1.077	0.574	159	151	0.883	0.803	0.843	-0.351
BAM7	180	191	1.065	1.299	1.182	0.986	195	151	1.154	1.027	1.09	0.625
Baohuoside I	173	178	1.024	1.211	1.118	0.732	173	154	1.024	1.048	1.036	0.41
Barasertib	189	261	1.074	1.535	1.304	1.469	198	142	1.125	0.835	0.98	0.189
Barasertib (AZD1152-HQPA)	171	276	1.096	1.373	1.235	1.193	188	225	1.205	1.119	1.162	0.907
Bardoxolone methyl	17	12	0.101	0.074	0.088	-3.331	5	3	0.03	0.019	0.024	-3.58
Batabulin	97	139	0.551	0.818	0.684	-0.976	65	38	0.369	0.224	0.296	-2.507
Batabulin (sodium)	120	85	0.727	0.574	0.65	-1.11	73	87	0.442	0.588	0.515	-1.645
BAY 11-7082	164	150	0.976	0.926	0.951	0.075	53	28	0.315	0.173	0.244	-2.714
BAY 11-7085	134	139	0.793	0.946	0.869	-0.247	51	24	0.302	0.163	0.232	-2.759
BAY 61-3606 (dihydrochloride)	251	225	1.426	1.324	1.375	1.747	198	211	1.125	1.241	1.183	0.99
BAY 87-2243	193	137	1.142	0.932	1.037	0.414	161	144	0.953	0.98	0.966	0.136
BCL6-IN-5	241	183	1.461	1.236	1.348	1.643	178	81	1.079	0.547	0.813	-0.469
Belnacasan	237	172	1.436	1.162	1.299	1.448	198	170	1.2	1.149	1.175	0.957
Bendamustine (hydrochloride)	158	153	0.935	1.041	0.988	0.221	107	110	0.633	0.748	0.691	-0.953
BENZBROMARONE	191	220	1.061	1.17	1.115	0.724	192	255	1.067	1.356	1.212	1.102
BENZYL ISOTHIOCYANATE	117	180	0.65	0.957	0.803	-0.507	153	199	0.85	1.059	0.954	0.089
BERBAMINE HYDROCHLORIDE	181	217	1.16	1.08	1.12	0.742	167	285	1.071	1.418	1.244	1.233
Bergenin	131	115	0.775	0.782	0.778	-0.605	120	110	0.71	0.748	0.729	-0.801
beta-LAPACHONE	156	162	0.867	0.862	0.865	-0.266	139	203	0.772	1.08	0.926	-0.024
beta-SITOSTEROL	169	197	0.939	1.048	0.994	0.243	186	213	1.033	1.133	1.083	0.596
Betamethasone	208	174	1.231	1.184	1.208	1.087	209	116	1.237	0.789	1.013	0.319
Betulinic acid	196	182	1.188	1.23	1.209	1.093	196	156	1.188	1.054	1.121	0.745
BG45	161	165	0.915	0.971	0.943	0.043	162	119	0.92	0.7	0.81	-0.481
BH3I-1	176	193	1.067	1.304	1.186	1	207	153	1.255	1.034	1.144	0.838
BI 2536	147	70	0.891	0.473	0.682	-0.986	95	116	0.576	0.784	0.68	-0.994
BI-3802	147	135	0.875	0.833	0.854	-0.308	145	70	0.863	0.432	0.647	-1.122
BI-3812	196	203	1.114	1.194	1.154	0.876	198	200	1.125	1.176	1.151	0.862
BI-847325	208	185	1.231	1.259	1.245	1.235	76	62	0.45	0.422	0.436	-1.956
BIBR 1532	144	188	0.873	1.27	1.071	0.55	186	186	1.127	1.257	1.192	1.026
Bioymifi	199	213	1.206	1.439	1.322	1.54	203	186	1.23	1.257	1.244	1.229
Birinapant	59	57	0.362	0.38	0.371	-2.213	26	41	0.16	0.273	0.217	-2.822
BISABOLOL	140	220	0.778	1.17	0.974	0.166	197	222	1.094	1.181	1.138	0.811
Bisdemethoxycurcumin	199	183	1.178	1.245	1.212	1.102	143	200	0.846	1.361	1.103	0.676
BJE6-106	108	139	0.6	0.739	0.669	-1.035	67	88	0.372	0.468	0.42	-2.02
BLM-IN-1	215	149	1.272	1.014	1.143	0.832	196	162	1.16	1.102	1.131	0.785
BML-210	224	173	1.037	1.012	1.024	0.365	188	158	0.87	0.924	0.897	-0.138
BML-277	177	133	1.086	0.887	0.987	0.215	193	193	1.184	1.287	1.236	1.197
BMS-1	181	156	0.984	0.945	0.964	0.128	156	168	0.848	1.018	0.933	0.004
BMS-202	179	186	1.098	1.24	1.169	0.935	163	138	1	0.92	0.96	0.11
BMS-536924	112	149	0.622	0.793	0.708	-0.886	97	85	0.539	0.452	0.496	-1.722
BMS-833923	169	141	1.037	0.94	0.988	0.223	123	101	0.755	0.673	0.714	-0.86
BO-264	195	178	1.154	1.211	1.183	0.988	132	106	0.781	0.721	0.751	-0.714
BOC-D-FMK	135	133	0.75	0.707	0.728	-0.803	108	65	0.6	0.346	0.473	-1.81
Bornyl acetate	141	149	0.855	1.007	0.931	-0.004	127	118	0.77	0.797	0.784	-0.586
Bortezomib	69	64	0.423	0.427	0.425	-2	19	20	0.117	0.133	0.125	-3.183
Brassinolide	188	151	1.153	1.007	1.08	0.584	164	203	1.006	1.353	1.18	0.976
Brazilin	130	132	0.788	0.892	0.84	-0.363	120	78	0.727	0.527	0.627	-1.203
BRD3308	146	138	0.864	0.939	0.901	-0.12	159	143	0.941	0.973	0.957	0.099
Brevilin A	73	76	0.435	0.469	0.452	-1.893	34	37	0.202	0.228	0.215	-2.828
Bromosporine	129	125	0.827	0.622	0.724	-0.818	113	142	0.724	0.706	0.715	-0.856
Bruceine D	181	128	1.071	0.871	0.971	0.154	97	171	0.574	1.163	0.869	-0.25
Brusatol	107	91	0.656	0.607	0.631	-1.185	56	48	0.344	0.32	0.332	-2.367
BT2	66	123	0.375	0.724	0.549	-1.509	109	84	0.619	0.494	0.556	-1.481
BTdCPU	179	184	1.098	1.227	1.163	0.909	208	238	1.276	1.587	1.432	1.97
BTR-1	204	174	1.236	1.176	1.206	1.081	223	89	1.352	0.601	0.977	0.176
BTSA1	176	195	1.067	1.318	1.192	1.028	248	138	1.503	0.932	1.218	1.126
Bucladesine (calcium)	190	132	1.033	0.8	0.916	-0.061	183	104	0.995	0.63	0.812	-0.471
Bufotalin	3	3	0.018	0.02	0.019	-3.601	4	3	0.024	0.02	0.022	-3.589
Buparlisib (BKM120, NVP-BKM120)	124	136	0.795	0.677	0.736	-0.773	67	58	0.429	0.289	0.359	-2.26
BUSULFAN	53	83	0.294	0.441	0.368	-2.227	83	85	0.461	0.452	0.456	-1.876
Butein	183	202	1.173	1.005	1.089	0.619	201	215	1.288	1.07	1.179	0.974
BUTYLATED HYDROXYANISOLE	229	249	1.272	1.324	1.298	1.444	224	255	1.244	1.356	1.3	1.452
BUTYLATED HYDROXYTOLUENE	184	216	1.179	1.075	1.127	0.769	177	238	1.135	1.184	1.16	0.897
BV6	95	100	0.583	0.667	0.625	-1.211	26	23	0.16	0.153	0.156	-3.059
BX-912	206	231	1.144	1.229	1.187	1.004	135	196	0.75	1.043	0.896	-0.14
C-DIM12	176	184	1.067	1.243	1.155	0.88	200	157	1.212	1.061	1.136	0.807
C188-9	141	158	0.801	0.929	0.865	-0.264	113	72	0.642	0.424	0.533	-1.574
C646	146	163	0.896	1.087	0.992	0.235	130	116	0.798	0.773	0.786	-0.578
CA-5f	125	135	0.767	0.9	0.834	-0.389	95	78	0.583	0.52	0.551	-1.501
Cabozantinib (XL184, BMS-907351)	205	223	1.314	1.109	1.212	1.102	213	148	1.365	0.736	1.05	0.467
Cabozantinib malate (XL184)	154	179	0.987	0.891	0.939	0.028	110	137	0.705	0.682	0.694	-0.941
Calcimycin	177	164	1.054	1.012	1.033	0.398	149	130	0.887	0.802	0.845	-0.345
Calcium dobesilate	160	182	0.952	1.123	1.038	0.416	167	140	0.994	0.864	0.929	-0.012
Calycosin	199	148	1.178	1.007	1.092	0.633	153	96	0.905	0.653	0.779	-0.603
Cambinol	214	152	1.274	0.938	1.106	0.686	148	220	0.881	1.358	1.119	0.74
Camptothecin	86	81	0.521	0.547	0.534	-1.57	69	46	0.418	0.311	0.364	-2.238
Candesartan Cilexetil	97	132	0.551	0.776	0.663	-1.059	21	4	0.119	0.024	0.072	-3.394
Capecitabine	194	157	1.054	0.952	1.003	0.28	193	149	1.049	0.903	0.976	0.174
Capmatinib	227	178	1.376	1.203	1.289	1.41	215	143	1.303	0.966	1.135	0.799
CAPSAICIN	158	184	0.878	0.979	0.928	-0.014	146	146	0.811	0.777	0.794	-0.544
Capsazepine	182	196	1.117	1.307	1.212	1.104	142	149	0.871	0.993	0.932	0
Cardamonin	174	164	0.946	0.994	0.97	0.15	207	170	1.125	1.03	1.078	0.574
Carvacrol	179	157	1.065	0.969	1.017	0.335	164	164	0.976	1.012	0.994	0.245
CASIN	148	154	0.841	0.906	0.873	-0.231	125	142	0.71	0.835	0.772	-0.629
CAY10505	135	120	0.799	0.816	0.807	-0.491	96	129	0.568	0.878	0.723	-0.824
CBL0137 hydrochloride	53	87	0.314	0.592	0.453	-1.889	51	56	0.302	0.381	0.342	-2.329
CC-223	167	203	1.071	1.01	1.04	0.428	116	199	0.744	0.99	0.867	-0.256
CCCP	193	168	1.149	1.037	1.093	0.635	166	141	0.988	0.87	0.929	-0.012
CCF642	114	90	0.62	0.545	0.583	-1.379	36	79	0.196	0.479	0.338	-2.345
CCG-1423	150	106	0.92	0.707	0.814	-0.467	169	140	1.037	0.933	0.985	0.209
CCT 137690	202	199	1.122	1.059	1.09	0.625	87	63	0.483	0.335	0.409	-2.063
CCT007093	191	166	1.172	1.107	1.14	0.818	168	111	1.031	0.74	0.885	-0.183
CCT128930	209	218	1.34	1.085	1.212	1.106	126	204	0.808	1.015	0.911	-0.081
CDDO-2P-Im	45	54	0.245	0.327	0.286	-2.548	4	8	0.022	0.048	0.035	-3.538
CDDO-3P-Im	45	31	0.245	0.188	0.216	-2.822	5	2	0.027	0.012	0.02	-3.599
CDDO-Im	15	15	0.089	0.102	0.096	-3.299	7	0	0.041	0	0.02	-3.595
CDK9-IN-7	143	153	0.851	0.944	0.897	-0.136	47	68	0.28	0.42	0.35	-2.296
CDKI-73	189	125	1.027	0.758	0.892	-0.156	155	106	0.842	0.642	0.742	-0.749
Ceranib-2	110	112	0.675	0.747	0.711	-0.872	133	120	0.816	0.8	0.808	-0.489
Cereblon modulator 1	205	195	1.22	1.204	1.212	1.104	162	210	0.964	1.296	1.13	0.781
Cerulenin	195	224	1.083	1.191	1.137	0.809	205	277	1.139	1.473	1.306	1.475
CGP 57380	159	123	0.975	0.82	0.897	-0.136	135	147	0.828	0.98	0.904	-0.11
Chelerythrine (chloride)	201	188	1.233	1.253	1.243	1.227	94	69	0.577	0.46	0.518	-1.631
Chelidonic acid	159	151	0.946	0.932	0.939	0.028	138	82	0.821	0.506	0.663	-1.059
Chelidonine	159	157	0.864	0.952	0.908	-0.095	113	117	0.614	0.709	0.661	-1.067
CHIR-124	98	67	0.533	0.406	0.47	-1.824	121	79	0.658	0.479	0.569	-1.434
CHS-828	149	204	0.847	1.2	1.023	0.361	203	109	1.153	0.641	0.897	-0.138
CIANIDANOL	211	200	1.172	1.064	1.118	0.734	212	96	1.178	0.511	0.845	-0.345
CICLOPIROX OLAMINE	199	188	1.106	1	1.053	0.477	197	275	1.094	1.463	1.279	1.367
CID 2011756	151	166	0.899	1.025	0.962	0.118	230	214	1.369	1.321	1.345	1.629
CID5721353	125	152	0.679	0.921	0.8	-0.521	144	134	0.783	0.812	0.798	-0.531
CID755673	212	178	1.301	1.187	1.244	1.231	216	144	1.325	0.96	1.143	0.83
CIL56	17	29	0.079	0.17	0.124	-3.185	32	38	0.148	0.222	0.185	-2.946
Cilengitide	36	37	0.218	0.25	0.234	-2.753	5	16	0.03	0.108	0.069	-3.404
Cinchonine	199	176	1.178	1.197	1.188	1.008	148	158	0.876	1.075	0.976	0.172
Cinobufagin	0	3	0	0.02	0.01	-3.637	4	8	0.024	0.054	0.039	-3.522
CIPROFLOXACIN	161	194	0.894	1.032	0.963	0.122	116	81	0.644	0.431	0.537	-1.556
CITICOLINE	224	210	1.244	1.117	1.18	0.98	227	242	1.261	1.287	1.274	1.349
CK2/ERK8-IN-1	222	168	1.362	1.12	1.241	1.219	235	141	1.442	0.94	1.191	1.022
Cl-amidine (hydrochloride)	219	180	1.304	1.111	1.208	1.087	226	181	1.345	1.117	1.231	1.179
Cladribine	193	187	1.097	1.1	1.098	0.657	189	81	1.074	0.476	0.775	-0.619
Clitocine	144	162	0.857	1	0.928	-0.014	144	163	0.857	1.006	0.931	-0.002
Clofarabine	123	142	0.728	0.966	0.847	-0.335	120	105	0.71	0.714	0.712	-0.868
Clofilium tosylate	171	155	1.012	1.054	1.033	0.398	166	163	0.982	1.109	1.046	0.448
CM-272	136	166	0.773	0.976	0.875	-0.227	76	92	0.432	0.541	0.487	-1.757
CMC2.24	119	130	0.647	0.788	0.718	-0.846	67	116	0.364	0.703	0.533	-1.572
CMLD-2	193	187	1.184	1.247	1.216	1.118	192	149	1.178	0.993	1.085	0.605
CNDAC (hydrochloride)	159	160	0.946	0.988	0.967	0.138	149	156	0.887	0.963	0.925	-0.028
Cobimetinib	178	156	1.06	0.963	1.012	0.314	150	147	0.893	0.907	0.9	-0.126
COG1410	212	203	1.301	1.353	1.327	1.558	84	96	0.515	0.64	0.578	-1.398
Colchicine	131	145	0.744	0.853	0.798	-0.527	126	126	0.716	0.741	0.728	-0.803
Columbianadin	130	148	0.774	0.914	0.844	-0.347	145	124	0.863	0.765	0.814	-0.465
Corilagin	192	249	1.067	1.324	1.196	1.039	177	171	0.983	0.91	0.947	0.057
Costunolide	156	134	0.923	0.912	0.917	-0.057	85	69	0.503	0.469	0.486	-1.759
COTI-2	199	217	1.131	1.276	1.204	1.071	150	73	0.852	0.429	0.64	-1.15
CPI-203	115	76	0.653	0.447	0.55	-1.507	88	107	0.5	0.629	0.565	-1.45
CPTH2	164	116	0.994	0.784	0.889	-0.17	143	132	0.867	0.892	0.879	-0.207
Crolibulin	151	153	0.821	0.927	0.874	-0.229	158	118	0.859	0.715	0.787	-0.572
CRT0066101 dihydrochloride	201	221	1.117	1.176	1.147	0.846	129	70	0.717	0.372	0.544	-1.528
CRUSTECDYSONE	164	169	0.911	0.899	0.905	-0.106	136	122	0.756	0.649	0.703	-0.905
CTX1	210	189	1.25	1.167	1.208	1.091	129	97	0.768	0.599	0.683	-0.98
Cucurbitacin B	0	0	0	0	0	-3.676	3	1	0.016	0.006	0.011	-3.633
CUDC-427	55	73	0.312	0.429	0.37	-2.215	32	18	0.182	0.106	0.144	-3.108
CUDC-907	37	57	0.237	0.284	0.26	-2.649	32	32	0.205	0.159	0.182	-2.958
CURCUMIN	97	172	0.539	0.915	0.727	-0.809	116	93	0.644	0.495	0.57	-1.43
Curcumol	247	132	1.342	0.8	1.071	0.548	157	153	0.853	0.927	0.89	-0.166
Cynaropicrin	97	109	0.577	0.673	0.625	-1.211	43	66	0.256	0.407	0.332	-2.369
Cynaroside	159	184	0.975	1.227	1.101	0.667	174	225	1.067	1.5	1.284	1.386
Cytarabine	225	139	1.38	0.927	1.154	0.874	176	213	1.08	1.42	1.25	1.254
D 4476	139	187	0.891	0.93	0.911	-0.085	169	202	1.083	1.005	1.044	0.442
D-Pantothenic acid (hemicalcium salt)	217	161	1.284	1.095	1.19	1.016	239	184	1.414	1.252	1.333	1.582
D-Pantothenic acid (sodium)	203	176	1.245	1.173	1.209	1.093	196	180	1.202	1.2	1.201	1.061
Dacomitinib (PF299804, PF299)	157	209	1.006	1.04	1.023	0.359	96	83	0.615	0.413	0.514	-1.649
Daphnetin	116	150	0.744	0.746	0.745	-0.738	109	62	0.699	0.308	0.503	-1.69
Dapivirine	161	151	0.915	0.888	0.901	-0.12	152	157	0.864	0.924	0.894	-0.15
DAPT	173	155	0.983	0.912	0.948	0.061	148	113	0.841	0.665	0.753	-0.706
Dasatinib	13	20	0.083	0.1	0.092	-3.315	10	18	0.064	0.09	0.077	-3.372
Daunorubicin (hydrochloride)	107	100	0.637	0.617	0.627	-1.203	33	77	0.196	0.475	0.336	-2.353
Dauricine	185	184	1.095	1.252	1.174	0.953	119	104	0.704	0.707	0.706	-0.893
DB1976 (dihydrochloride)	212	213	1.262	1.315	1.288	1.406	207	135	1.232	0.833	1.032	0.396
DBeQ	260	175	1.413	1.061	1.237	1.203	109	50	0.592	0.303	0.448	-1.911
dBET6	139	103	0.822	0.701	0.761	-0.673	128	85	0.757	0.578	0.667	-1.043
DC661	168	194	0.913	1.176	1.044	0.444	3	3	0.016	0.018	0.017	-3.609
DCP-LA	153	151	0.927	1.02	0.974	0.164	146	107	0.885	0.723	0.804	-0.505
DCZ0415	177	158	0.962	0.958	0.96	0.11	192	89	1.043	0.539	0.791	-0.556
Decitabine	169	146	1.006	0.901	0.954	0.085	192	165	1.143	1.019	1.081	0.588
Decursin	138	122	0.75	0.739	0.744	-0.74	103	58	0.56	0.352	0.456	-1.878
DEFERIPRONE	190	238	1.056	1.266	1.161	0.903	156	146	0.867	0.777	0.822	-0.434
Degrasyn	180	182	1.104	1.213	1.159	0.893	15	21	0.092	0.14	0.116	-3.219
Deguelin	176	192	1.08	1.28	1.18	0.978	168	115	1.031	0.767	0.899	-0.13
Dehydrocorydaline	219	163	1.344	1.087	1.216	1.118	166	186	1.018	1.24	1.129	0.777
DEHYDRODIHYDROROTENONE	127	302	0.814	1.502	1.158	0.891	124	115	0.795	0.572	0.683	-0.98
DEL-22379	125	133	0.767	0.887	0.827	-0.414	94	77	0.577	0.513	0.545	-1.526
Delanzomib	95	110	0.565	0.679	0.622	-1.223	105	108	0.625	0.667	0.646	-1.128
Demethoxycurcumin	158	186	0.859	1.127	0.993	0.241	100	104	0.543	0.63	0.587	-1.363
Demethylzeylasteral	175	154	0.951	0.933	0.942	0.039	173	149	0.94	0.903	0.921	-0.041
DERACOXIB	151	176	0.839	0.936	0.887	-0.176	135	99	0.75	0.527	0.639	-1.158
Desacetylcinobufotalin	150	130	0.888	0.884	0.886	-0.181	12	44	0.071	0.299	0.185	-2.946
Desmorpholinyl Navitoclax-NH-Me	47	31	0.285	0.209	0.247	-2.702	30	33	0.182	0.223	0.202	-2.877
Desoxyrhaponticin	215	184	1.222	1.082	1.152	0.868	191	98	1.085	0.576	0.831	-0.4
Devimistat	204	172	1.214	1.062	1.138	0.813	164	122	0.976	0.753	0.865	-0.266
DIALLYL TRISULFIDE	196	222	1.089	1.181	1.135	0.801	212	141	1.178	0.75	0.964	0.126
DIATRIZOIC ACID	126	204	0.7	1.085	0.892	-0.156	76	98	0.422	0.521	0.472	-1.816
Diclofenac	178	155	1.06	0.957	1.008	0.302	150	153	0.893	0.944	0.918	-0.053
Diclofenac (potassium)	162	154	0.964	0.951	0.958	0.101	179	187	1.065	1.154	1.109	0.7
DICLOFENAC SODIUM	113	167	0.724	0.831	0.777	-0.609	107	115	0.686	0.572	0.629	-1.195
DICTAMNINE	202	232	1.122	1.234	1.178	0.97	206	219	1.144	1.165	1.155	0.878
Didesmethylrocaglamide	94	71	0.556	0.483	0.52	-1.627	80	67	0.473	0.456	0.464	-1.844
Dihydroartemisinin	208	156	1.13	0.945	1.037	0.416	154	171	0.837	1.036	0.936	0.018
Dihydrocapsaicin	201	175	1.142	1.029	1.085	0.605	168	149	0.955	0.876	0.915	-0.065
DIM-C-pPhOH	135	130	0.804	0.802	0.803	-0.509	124	123	0.738	0.759	0.748	-0.724
Dinaciclib	125	121	0.679	0.733	0.706	-0.891	125	90	0.679	0.545	0.612	-1.262
Dinoprost (tromethamine salt)	202	188	1.098	1.139	1.118	0.736	233	108	1.266	0.655	0.961	0.112
Dioscin	189	214	1.027	1.297	1.162	0.907	46	30	0.25	0.182	0.216	-2.824
DIPYRIDAMOLE	127	228	0.814	1.134	0.974	0.166	133	187	0.853	0.93	0.891	-0.16
DISULFIRAM	47	117	0.301	0.582	0.442	-1.935	5	22	0.032	0.109	0.071	-3.398
Docetaxel	157	116	0.853	0.703	0.778	-0.607	132	102	0.717	0.618	0.667	-1.043
Doxorubicin (hydrochloride)	123	141	0.755	0.94	0.847	-0.333	86	103	0.528	0.687	0.608	-1.28
Dp44mT	126	142	0.685	0.861	0.773	-0.627	177	148	0.962	0.897	0.929	-0.01
Dracorhodin perchlorate	193	144	1.142	0.98	1.061	0.509	196	162	1.16	1.102	1.131	0.785
Droxinostat	129	190	0.827	0.945	0.886	-0.181	87	56	0.558	0.279	0.419	-2.025
DTP3 (TFA)	113	140	0.693	0.933	0.813	-0.469	137	132	0.84	0.88	0.86	-0.284
Dutasteride	145	134	0.824	0.788	0.806	-0.497	134	148	0.761	0.871	0.816	-0.458
E64FC26	122	92	0.722	0.626	0.674	-1.018	2	5	0.012	0.034	0.023	-3.585
EB-3D	214	192	1.297	1.297	1.297	1.44	195	161	1.182	1.088	1.135	0.801
Ecabet (sodium)	170	159	1.03	1.074	1.052	0.473	230	153	1.394	1.034	1.214	1.112
Echinocystic acid	144	182	0.883	1.213	1.048	0.458	162	146	0.994	0.973	0.984	0.203
EDARAVONE	217	215	1.206	1.144	1.175	0.958	193	224	1.072	1.191	1.132	0.787
EGFR-IN-12	163	159	0.964	1.082	1.023	0.359	173	163	1.024	1.109	1.066	0.531
EI1	124	151	0.752	1.02	0.886	-0.181	193	144	1.17	0.973	1.071	0.55
EL-102	120	120	0.682	0.706	0.694	-0.939	102	57	0.58	0.335	0.458	-1.872
Elesclomol	55	28	0.333	0.189	0.261	-2.647	72	19	0.436	0.128	0.282	-2.564
ELR510444	175	110	0.951	0.667	0.809	-0.485	160	146	0.87	0.885	0.877	-0.215
Eltrombopag	186	177	1.107	1.093	1.1	0.663	165	110	0.982	0.679	0.831	-0.4
Embelin	186	238	1.101	1.619	1.36	1.688	183	155	1.083	1.054	1.068	0.538
Emricasan	199	164	1.178	1.116	1.147	0.848	258	225	1.527	1.531	1.529	2.355
ENMD-2076	229	297	1.468	1.478	1.473	2.134	135	173	0.865	0.861	0.863	-0.272
ENMD-2076 L-(+)-Tartaric acid	177	216	1.135	1.075	1.105	0.682	128	114	0.821	0.567	0.694	-0.939
Entinostat (MS-275)	196	205	1.256	1.02	1.138	0.813	123	127	0.788	0.632	0.71	-0.876
Enzastaurin (LY317615)	169	212	1.083	1.055	1.069	0.54	182	270	1.167	1.343	1.255	1.274
EPI-001	157	189	0.952	1.277	1.114	0.72	197	86	1.194	0.581	0.887	-0.176
Epibrassinolide	201	144	1.196	0.889	1.042	0.436	175	166	1.042	1.025	1.034	0.4
Epirubicin (hydrochloride)	83	114	0.509	0.76	0.635	-1.173	88	76	0.54	0.507	0.524	-1.611
Epothilone A	199	124	1.206	0.838	1.022	0.355	184	147	1.115	0.993	1.054	0.481
Epothilone B	146	142	0.885	0.959	0.922	-0.039	137	183	0.83	1.236	1.033	0.398
Eprenetapopt	169	195	1.024	1.318	1.171	0.943	178	180	1.079	1.216	1.148	0.85
EPZ004777	176	164	0.815	0.959	0.887	-0.177	151	129	0.699	0.754	0.726	-0.811
EPZ020411 (hydrochloride)	210	199	1.141	1.206	1.174	0.953	157	142	0.853	0.861	0.857	-0.296
Erdafitinib	153	183	0.927	1.236	1.082	0.59	137	41	0.83	0.277	0.553	-1.493
Eriocitrin	214	167	1.266	1.136	1.201	1.061	182	138	1.077	0.939	1.008	0.3
Escin	237	216	1.097	1.263	1.18	0.978	227	103	1.051	0.602	0.827	-0.416
Ethoxysanguinarine	11	15	0.067	0.101	0.084	-3.345	19	11	0.115	0.074	0.094	-3.303
Etidronic acid	174	175	0.989	1.029	1.009	0.304	186	178	1.057	1.047	1.052	0.473
Etomoxir	256	221	1.515	1.503	1.509	2.276	221	204	1.308	1.388	1.348	1.641
Etomoxir (sodium salt)	203	182	1.153	1.071	1.112	0.71	173	160	0.983	0.941	0.962	0.118
Etoposide	228	176	1.357	1.086	1.222	1.142	153	148	0.911	0.914	0.913	-0.077
Etretinate	148	95	0.908	0.633	0.77	-0.637	127	126	0.779	0.84	0.809	-0.483
EUGENOL	174	271	0.967	1.441	1.204	1.073	174	101	0.967	0.537	0.752	-0.71
Eupatorin	162	160	0.982	1.081	1.031	0.392	154	70	0.933	0.473	0.703	-0.903
Euphorbia Factor L2	185	170	1.095	1.156	1.126	0.763	176	131	1.041	0.891	0.966	0.134
Everolimus	133	139	0.816	0.927	0.871	-0.239	93	105	0.571	0.7	0.635	-1.17
Evofosfamide	218	141	1.185	0.855	1.02	0.347	186	137	1.011	0.83	0.92	-0.045
Ezatiostat	217	182	1.315	1.23	1.272	1.343	193	174	1.17	1.176	1.173	0.951
F16	216	146	1.278	0.993	1.136	0.803	237	182	1.402	1.238	1.32	1.53
Fangchinoline	174	181	1.055	1.223	1.139	0.816	152	171	0.921	1.155	1.038	0.418
FB23-2	190	179	1.124	1.218	1.171	0.943	170	165	1.006	1.122	1.064	0.521
Fedratinib (SAR302503 or TG101348)	176	214	1.128	1.065	1.096	0.649	31	86	0.199	0.428	0.314	-2.44
FENBUFEN	159	156	0.883	0.83	0.857	-0.298	147	94	0.817	0.5	0.658	-1.079
FENOLDOPAM MESYLATE	178	228	0.989	1.213	1.101	0.667	160	162	0.889	0.862	0.875	-0.223
Fenoprofen (Calcium hydrate)	134	122	0.822	0.813	0.817	-0.452	112	117	0.687	0.78	0.734	-0.783
Ferrostatin-1	145	167	0.89	1.113	1.002	0.274	94	49	0.577	0.327	0.452	-1.893
Fidaxomicin	215	213	1.168	1.291	1.229	1.173	166	191	0.902	1.158	1.03	0.387
Filanesib	206	144	1.248	0.973	1.11	0.704	187	156	1.133	1.054	1.094	0.637
Fimasartan	129	142	0.701	0.861	0.781	-0.596	148	78	0.804	0.473	0.639	-1.158
Fipronil	147	125	0.891	0.845	0.868	-0.252	145	173	0.879	1.169	1.024	0.363
FISETIN	167	168	0.928	0.894	0.911	-0.083	258	76	1.433	0.404	0.919	-0.053
Flavokawain A	197	178	1.194	1.203	1.199	1.051	206	217	1.248	1.466	1.357	1.676
Flavokawain B	135	152	0.804	0.938	0.871	-0.241	142	146	0.845	0.901	0.873	-0.233
Flavokawain C	140	177	0.833	1.093	0.963	0.122	167	190	0.994	1.173	1.083	0.598
Flavopiridol	176	150	0.957	0.909	0.933	0.004	130	114	0.707	0.691	0.699	-0.919
FLLL32	232	153	1.261	0.927	1.094	0.639	207	169	1.125	1.024	1.074	0.562
Floxuridine	196	150	1.065	0.909	0.987	0.217	174	119	0.946	0.721	0.833	-0.389
Flubendazole	175	223	0.972	1.186	1.079	0.58	134	160	0.744	0.851	0.797	-0.531
Fludarabine	225	181	1.278	1.065	1.172	0.945	182	219	1.034	1.288	1.161	0.903
Fludarabine (phosphate)	208	229	1.231	1.558	1.395	1.824	178	211	1.053	1.435	1.244	1.231
Flunisolide	191	175	1.13	1.19	1.16	0.899	191	168	1.13	1.143	1.136	0.807
Fluorizoline	51	50	0.313	0.333	0.323	-2.402	8	20	0.049	0.133	0.091	-3.317
Flupentixol dihydrochloride	184	165	1.115	1.115	1.115	0.722	199	180	1.206	1.216	1.211	1.1
FLURBIPROFEN	166	227	0.922	1.207	1.064	0.523	175	250	0.972	1.33	1.151	0.864
Fluvastatin (sodium)	211	145	1.279	0.98	1.13	0.779	112	72	0.679	0.486	0.583	-1.379
FORMONONETIN	152	158	0.844	0.84	0.842	-0.355	129	112	0.717	0.596	0.656	-1.087
Fosifloxuridine nafalbenamide	170	196	1.012	1.21	1.111	0.706	182	184	1.083	1.136	1.109	0.7
FR 180204	196	161	1.167	0.994	1.08	0.586	133	183	0.792	1.13	0.961	0.114
Fraxetin	170	125	1.043	0.833	0.938	0.024	135	84	0.828	0.56	0.694	-0.939
FTI-277 (hydrochloride)	217	191	1.233	1.124	1.179	0.972	210	83	1.193	0.488	0.841	-0.361
Fulvestrant	160	124	0.87	0.752	0.811	-0.477	171	125	0.929	0.758	0.844	-0.349
Furazolidone	183	190	1.083	1.293	1.188	1.01	145	130	0.858	0.884	0.871	-0.241
FW1256	148	149	0.804	0.903	0.854	-0.31	156	80	0.848	0.485	0.666	-1.047
FX-11	143	139	0.777	0.842	0.809	-0.483	156	146	0.848	0.885	0.867	-0.258
FX1	228	161	1.349	1.095	1.222	1.144	242	155	1.432	1.054	1.243	1.227
G-749	176	270	1.128	1.343	1.236	1.197	11	4	0.071	0.02	0.046	-3.497
G5-7	137	141	0.815	0.87	0.843	-0.353	17	35	0.101	0.216	0.158	-3.051
Galanthamine	152	123	0.864	0.724	0.794	-0.544	163	146	0.926	0.859	0.893	-0.156
GALLIC ACID	146	105	0.936	0.522	0.729	-0.801	96	233	0.615	1.159	0.887	-0.177
Gambogic Acid	19	27	0.117	0.18	0.148	-3.09	4	4	0.025	0.027	0.026	-3.574
Ganetespib	65	64	0.385	0.435	0.41	-2.059	51	57	0.302	0.388	0.345	-2.315
Ganoderic acid A	193	191	1.097	1.124	1.11	0.704	153	135	0.869	0.794	0.832	-0.396
Garcinol	170	142	0.966	0.835	0.9	-0.124	143	64	0.812	0.376	0.594	-1.333
GARDENIN B	149	169	0.828	0.899	0.863	-0.27	147	167	0.817	0.888	0.853	-0.314
GDC-0077	163	179	0.964	1.218	1.091	0.627	199	189	1.178	1.286	1.232	1.183
GDC-0152	98	87	0.557	0.512	0.534	-1.568	77	27	0.438	0.159	0.298	-2.499
GDC-0623	172	148	1.042	1	1.021	0.351	165	104	1	0.703	0.851	-0.318
GDP366	234	227	1.33	1.335	1.332	1.58	271	132	1.54	0.776	1.158	0.891
Gefitinib (ZD1839)	136	150	0.872	0.746	0.809	-0.485	85	111	0.545	0.552	0.548	-1.513
Gemcitabine	178	159	1.079	1.074	1.076	0.57	136	138	0.824	0.932	0.878	-0.213
Gemcitabine (elaidate)	177	157	0.962	0.952	0.957	0.099	220	188	1.196	1.139	1.168	0.929
Gemcitabine HCl	182	219	1.167	1.09	1.129	0.775	142	112	0.91	0.557	0.734	-0.783
Geniposidic acid	202	147	1.098	0.891	0.995	0.247	195	168	1.06	1.018	1.039	0.422
GENISTEIN	241	216	1.339	1.149	1.244	1.231	192	240	1.067	1.277	1.172	0.947
Genistin	190	147	1.166	0.98	1.073	0.556	165	109	1.012	0.727	0.869	-0.247
Geraniin	189	171	1.118	1.163	1.141	0.822	130	146	0.769	0.993	0.881	-0.201
GGTI-2418	188	167	1.112	1.136	1.124	0.757	119	82	0.704	0.558	0.631	-1.187
Ginkgetin	137	133	0.745	0.806	0.776	-0.617	153	118	0.832	0.715	0.773	-0.625
Ginkgolide B	188	143	1.119	0.883	1.001	0.272	128	157	0.762	0.969	0.865	-0.262
Ginsenoside Rh2	183	147	1.04	0.865	0.953	0.081	146	139	0.83	0.818	0.824	-0.426
Ginsenoside Rk1	194	200	1.19	1.333	1.261	1.3	200	165	1.227	1.1	1.164	0.913
Glaucocalyxin A	108	139	0.643	0.858	0.75	-0.716	7	27	0.042	0.167	0.105	-3.264
Glycitein	156	194	0.929	1.198	1.063	0.519	148	129	0.881	0.796	0.839	-0.369
Glycochenodeoxycholic acid	177	214	1.006	1.259	1.132	0.791	161	48	0.915	0.282	0.599	-1.315
Glycochenodeoxycholic acid (sodium salt)	141	157	0.865	1.047	0.956	0.095	154	102	0.945	0.68	0.812	-0.471
Gomisin N	160	212	0.952	1.309	1.131	0.783	162	174	0.964	1.074	1.019	0.343
Goserelin (acetate)	158	114	0.969	0.76	0.865	-0.266	134	135	0.822	0.9	0.861	-0.28
GOSSYPOL	194	222	1.078	1.181	1.13	0.779	152	113	0.844	0.601	0.722	-0.826
GPI-1046	197	171	1.209	1.14	1.175	0.957	158	181	0.969	1.207	1.088	0.615
GPNA (hydrochloride)	176	170	1.048	1.049	1.048	0.46	205	190	1.22	1.173	1.196	1.043
Gracillin	237	180	1.436	1.216	1.326	1.554	187	134	1.133	0.905	1.019	0.343
Griseofulvin	205	188	1.165	1.106	1.136	0.803	137	172	0.778	1.012	0.895	-0.146
GS-444217	161	155	0.953	1.054	1.004	0.282	173	151	1.024	1.027	1.026	0.369
GSK 3 Inhibitor IX	106	102	0.576	0.618	0.597	-1.321	72	68	0.391	0.412	0.401	-2.092
GSK-872	120	195	0.667	1.037	0.852	-0.316	136	185	0.756	0.984	0.87	-0.245
GSK-923295	179	208	1.098	1.387	1.243	1.225	157	181	0.963	1.207	1.085	0.603
GSK1059615	145	147	0.863	0.907	0.885	-0.185	130	148	0.774	0.914	0.844	-0.347
GSK1070916	217	260	1.391	1.294	1.342	1.619	168	231	1.077	1.149	1.113	0.714
GSK1324726A	93	117	0.564	0.791	0.677	-1.004	119	117	0.721	0.791	0.756	-0.694
GSK1904529A	111	168	0.712	0.836	0.774	-0.623	85	123	0.545	0.612	0.579	-1.394
GSK2245035	202	139	1.239	0.927	1.083	0.596	149	167	0.914	1.113	1.014	0.321
GSK2256098	141	139	0.783	0.739	0.761	-0.674	167	146	0.928	0.777	0.853	-0.314
GSK2593074A	169	154	1	1.048	1.024	0.363	122	123	0.722	0.837	0.779	-0.602
GSK2606414	181	155	1.077	0.957	1.017	0.335	138	187	0.821	1.154	0.987	0.219
GSK2656157	146	150	0.885	1.014	0.95	0.069	167	145	1.012	0.98	0.996	0.252
GSK2801	199	193	1.276	0.96	1.118	0.734	199	190	1.276	0.945	1.11	0.704
GSK2982772	185	177	1.101	1.093	1.097	0.651	204	176	1.214	1.086	1.15	0.86
GSK2983559 active metabolite	124	161	0.674	0.976	0.825	-0.422	122	87	0.663	0.527	0.595	-1.329
GSK3145095	234	193	1.393	1.191	1.292	1.42	169	164	1.006	1.012	1.009	0.304
GSK481	228	181	1.349	1.231	1.29	1.412	136	134	0.805	0.912	0.859	-0.29
GSK547	135	135	0.804	0.833	0.819	-0.448	130	145	0.774	0.895	0.835	-0.385
GSK583	128	109	0.776	0.736	0.756	-0.694	140	115	0.848	0.777	0.812	-0.471
GSK840	181	155	1.077	0.957	1.017	0.335	154	145	0.917	0.895	0.906	-0.103
GSK963	208	180	1.238	1.111	1.175	0.957	138	97	0.821	0.599	0.71	-0.876
Guggulsterone	173	148	1.024	1.007	1.015	0.329	144	122	0.852	0.83	0.841	-0.359
GW 441756	189	226	1.074	1.329	1.202	1.063	229	269	1.301	1.582	1.442	2.01
GW 5074	187	82	1.062	0.482	0.772	-0.631	190	202	1.08	1.188	1.134	0.797
HA14-1	146	111	0.896	0.74	0.818	-0.45	137	160	0.84	1.067	0.954	0.085
HA15	207	235	1.15	1.25	1.2	1.057	146	201	0.811	1.069	0.94	0.032
HDACs/mTOR Inhibitor 1	72	59	0.436	0.399	0.418	-2.029	63	57	0.382	0.385	0.384	-2.163
Hederacolchiside A1	148	195	0.881	1.204	1.042	0.436	9	4	0.054	0.025	0.04	-3.52
Hematein	191	179	1.13	1.218	1.174	0.955	199	168	1.178	1.143	1.16	0.901
Hesperetin	156	208	0.923	1.415	1.169	0.935	144	216	0.852	1.469	1.161	0.901
Hesperidin	156	168	0.886	0.988	0.937	0.02	202	207	1.148	1.218	1.183	0.99
HEXYLRESORCINOL	218	231	1.211	1.229	1.22	1.136	183	251	1.017	1.335	1.176	0.962
HJC0152 hydrochloride	187	192	1.062	1.129	1.095	0.645	200	192	1.136	1.129	1.132	0.791
HLCL-61 HCL	138	217	0.885	1.08	0.983	0.199	176	192	1.128	0.955	1.041	0.432
HLY78	179	149	0.973	0.903	0.938	0.024	139	124	0.755	0.752	0.754	-0.704
HO-3867	214	172	1.266	1.17	1.218	1.128	182	208	1.077	1.415	1.246	1.239
HPOB	172	167	1.055	1.113	1.084	0.6	181	163	1.11	1.087	1.098	0.657
HS-1371	147	123	0.87	0.837	0.853	-0.31	71	83	0.42	0.565	0.492	-1.734
HS-173	110	178	0.705	0.886	0.795	-0.538	62	77	0.397	0.383	0.39	-2.138
HYDROXYUREA	200	244	1.111	1.298	1.204	1.075	170	195	0.944	1.037	0.99	0.231
Hyperoside	204	153	1.109	0.927	1.018	0.339	148	177	0.804	1.073	0.939	0.026
IACS-010759	154	187	0.856	0.995	0.925	-0.026	187	199	1.039	1.059	1.049	0.461
IBANDRONATE SODIUM	202	163	1.122	0.867	0.995	0.247	178	153	0.989	0.814	0.901	-0.12
Iberdomide	196	181	1.188	1.223	1.206	1.079	138	84	0.836	0.568	0.702	-0.907
IBR2	132	138	0.781	0.939	0.86	-0.284	178	148	1.053	1.007	1.03	0.387
IBUPROFEN	151	172	0.839	0.915	0.877	-0.217	134	41	0.744	0.218	0.481	-1.779
IC261	164	189	0.932	1.112	1.022	0.355	189	180	1.074	1.059	1.066	0.531
Icaritin	207	164	1.125	0.994	1.059	0.503	231	168	1.255	1.018	1.136	0.807
ICCB280	100	123	0.592	0.837	0.714	-0.858	137	134	0.811	0.912	0.862	-0.278
ICG-001	157	150	0.935	0.926	0.931	-0.006	140	144	0.833	0.889	0.861	-0.28
iCRT3	126	135	0.764	0.912	0.838	-0.371	89	96	0.539	0.649	0.594	-1.333
Idarubicin (hydrochloride)	57	80	0.339	0.494	0.416	-2.033	21	53	0.125	0.327	0.226	-2.785
Idasanutlin	206	171	1.12	1.036	1.078	0.576	168	145	0.913	0.879	0.896	-0.142
IDEBENONE	167	190	0.928	1.011	0.97	0.148	148	154	0.822	0.819	0.821	-0.44
iFSP1	223	203	1.368	1.353	1.36	1.69	222	157	1.362	1.047	1.204	1.075
IITZ-01	173	184	1.061	1.227	1.144	0.836	72	142	0.442	0.947	0.695	-0.937
IMB-XH1	237	187	1.454	1.247	1.35	1.651	206	207	1.264	1.38	1.322	1.538
IMIPRAMINE HYDROCHLORIDE	140	188	0.778	1	0.889	-0.17	120	153	0.667	0.814	0.74	-0.755
Importazole	155	158	0.917	1.075	0.996	0.252	124	142	0.734	0.966	0.85	-0.323
Inauhzin	155	140	0.939	0.946	0.942	0.041	170	72	1.03	0.486	0.758	-0.686
INCB-057643	97	104	0.577	0.642	0.609	-1.272	65	70	0.387	0.432	0.41	-2.061
Indibulin	157	114	0.963	0.76	0.861	-0.278	150	143	0.92	0.953	0.936	0.018
Indinavir (sulfate)	114	132	0.679	0.815	0.747	-0.73	169	151	1.006	0.932	0.969	0.146
Indirubin	133	84	0.816	0.56	0.688	-0.962	132	98	0.81	0.653	0.732	-0.791
Infigratinib	153	140	0.905	0.952	0.928	-0.014	156	117	0.923	0.796	0.86	-0.286
INH1	94	130	0.577	0.867	0.722	-0.828	163	142	1	0.947	0.974	0.164
INH6	178	196	1.092	1.307	1.2	1.055	146	172	0.896	1.147	1.022	0.353
IRBESARTAN	181	301	1.006	1.601	1.304	1.465	212	217	1.178	1.154	1.166	0.923
IRIGENIN	146	140	0.811	0.745	0.778	-0.607	124	137	0.689	0.729	0.709	-0.88
Isatin	186	153	1.127	1.034	1.08	0.586	225	171	1.364	1.155	1.26	1.292
Isoalantolactone	140	212	0.778	1.128	0.953	0.083	161	195	0.894	1.037	0.966	0.132
Isobavachalcone	142	149	0.807	0.876	0.842	-0.357	134	44	0.761	0.259	0.51	-1.665
ISOGINKGETIN	167	202	1.071	1.005	1.038	0.418	189	125	1.212	0.622	0.917	-0.059
Isoliensinine	176	158	1.067	1.068	1.067	0.534	155	79	0.939	0.534	0.736	-0.771
Isoliquiritigenin	209	212	1.188	1.247	1.218	1.126	214	168	1.216	0.988	1.102	0.671
Isolongifolene	185	159	1.005	0.964	0.984	0.207	192	135	1.043	0.818	0.93	-0.006
Ispinesib	158	136	0.958	0.919	0.939	0.026	34	50	0.206	0.338	0.272	-2.603
ISRIB (trans-isomer)	161	202	0.976	1.365	1.171	0.941	231	195	1.4	1.318	1.359	1.684
Itanapraced	75	177	0.408	1.073	0.74	-0.755	107	120	0.582	0.727	0.654	-1.095
Ixabepilone	187	177	1.062	1.041	1.051	0.471	149	189	0.847	1.112	0.98	0.187
Jaceosidin	139	158	0.827	0.975	0.901	-0.122	122	106	0.726	0.654	0.69	-0.955
JIB-04	147	200	0.835	1.176	1.006	0.29	62	99	0.352	0.582	0.467	-1.834
JNJ-7706621	255	119	1.635	0.592	1.113	0.716	219	221	1.404	1.1	1.252	1.262
JTE-013	161	197	0.988	1.313	1.151	0.862	135	89	0.828	0.593	0.71	-0.874
JX06	93	55	0.554	0.34	0.447	-1.913	12	22	0.071	0.136	0.104	-3.268
K-Ras(G12C) inhibitor 12	205	183	1.258	1.22	1.239	1.211	119	134	0.73	0.893	0.811	-0.475
K145 (hydrochloride)	150	189	0.852	1.112	0.982	0.197	153	154	0.869	0.906	0.887	-0.176
K858 (Racemic)	200	164	1.212	1.108	1.16	0.899	180	161	1.091	1.088	1.09	0.621
Kaempferide	190	158	1.152	1.068	1.11	0.702	170	102	1.03	0.689	0.859	-0.286
KAEMPFEROL	158	188	0.878	1	0.939	0.028	145	99	0.806	0.527	0.667	-1.047
kb NB 142-70	154	137	0.875	0.806	0.841	-0.361	172	104	0.977	0.612	0.794	-0.542
Kevetrin (hydrochloride)	206	159	1.264	1.06	1.162	0.907	164	175	1.006	1.167	1.086	0.609
Kinetin riboside	134	177	0.744	0.941	0.843	-0.353	80	95	0.444	0.505	0.475	-1.805
KJ Pyr 9	202	207	1.148	1.218	1.183	0.99	217	151	1.233	0.888	1.06	0.507
Kobe0065	177	186	0.983	0.989	0.986	0.213	199	135	1.106	0.718	0.912	-0.079
KP372-1	6	9	0.036	0.061	0.048	-3.485	12	7	0.071	0.048	0.06	-3.441
KRAS inhibitor-9	198	151	1.172	1.027	1.099	0.661	207	153	1.225	1.041	1.133	0.793
KRIBB11	190	203	1.08	1.194	1.137	0.809	187	206	1.062	1.212	1.137	0.809
KSI-3716	228	192	1.349	1.306	1.328	1.56	202	216	1.195	1.469	1.332	1.578
KW-2449	250	253	1.603	1.259	1.431	1.968	231	256	1.481	1.274	1.378	1.757
KY-05009	195	163	1.161	1.006	1.083	0.598	209	186	1.244	1.148	1.196	1.041
KYNURENIC ACID	142	222	0.91	1.104	1.007	0.296	78	67	0.5	0.333	0.416	-2.033
Kynurenic acid (sodium)	150	122	0.92	0.813	0.867	-0.258	114	99	0.699	0.66	0.679	-0.996
L-685458	195	166	1.196	1.107	1.152	0.866	127	137	0.779	0.913	0.846	-0.339
L-Ascorbic acid	164	186	1.006	1.24	1.123	0.753	171	161	1.049	1.073	1.061	0.509
L-BUTHIONINE SULFOXIMINE	229	192	1.272	1.021	1.147	0.846	207	149	1.15	0.793	0.972	0.156
L-DEOXYALLIIN	187	159	1.199	0.791	0.995	0.248	169	208	1.083	1.035	1.059	0.501
L-Glutamic acid	174	219	1.036	1.352	1.194	1.033	186	182	1.107	1.123	1.115	0.722
L67	221	167	1.356	1.113	1.235	1.193	181	131	1.11	0.873	0.992	0.235
Lacidipine	196	150	1.202	1	1.101	0.667	135	83	0.828	0.553	0.691	-0.953
Lapatinib	168	176	1.077	0.876	0.976	0.176	119	77	0.763	0.383	0.573	-1.416
Lapatinib (GW-572016) Ditosylate	88	96	0.564	0.478	0.521	-1.621	57	79	0.365	0.393	0.379	-2.181
Laquinimod	168	186	1.018	1.257	1.138	0.811	171	182	1.036	1.23	1.133	0.793
Larotrectinib	163	152	0.886	0.921	0.903	-0.112	182	132	0.989	0.8	0.895	-0.148
LCH-7749944	185	200	1.121	1.351	1.236	1.199	149	88	0.903	0.595	0.749	-0.722
LCL161	50	61	0.296	0.415	0.356	-2.274	39	39	0.231	0.265	0.248	-2.698
LDC000067	106	148	0.679	0.736	0.708	-0.886	186	221	1.192	1.1	1.146	0.844
Lenalidomide	140	175	0.795	1.029	0.912	-0.079	164	145	0.932	0.853	0.893	-0.156
Levobupivacaine (hydrochloride)	147	162	0.87	1.102	0.986	0.213	163	134	0.964	0.912	0.938	0.024
Lexibulin	104	99	0.591	0.582	0.587	-1.363	124	144	0.705	0.847	0.776	-0.615
Licochalcone B	170	162	1.012	1	1.006	0.292	167	193	0.994	1.191	1.092	0.633
Licochalcone D	177	167	1.054	1.031	1.042	0.436	117	104	0.696	0.642	0.669	-1.037
Licofelone	157	104	0.929	0.707	0.818	-0.45	127	126	0.751	0.857	0.804	-0.505
Liensinine	85	153	0.462	0.927	0.695	-0.937	144	115	0.783	0.697	0.74	-0.757
Limonin	210	222	1.193	1.306	1.25	1.252	130	153	0.739	0.9	0.82	-0.444
Linagliptin	160	140	0.909	0.824	0.867	-0.258	129	54	0.733	0.318	0.525	-1.603
Linalool	118	141	0.641	0.855	0.748	-0.726	148	143	0.804	0.867	0.836	-0.381
Linifanib (ABT-869)	217	210	1.391	1.045	1.218	1.128	143	181	0.917	0.9	0.909	-0.093
Liproxstatin-1	195	169	1.161	1.043	1.102	0.671	137	175	0.815	1.08	0.948	0.061
Lithocholic acid	166	180	0.943	1.059	1.001	0.272	197	179	1.119	1.053	1.086	0.607
LJH685	145	227	0.929	1.129	1.029	0.383	174	191	1.115	0.95	1.032	0.396
Loganin	165	171	0.897	1.036	0.967	0.136	145	149	0.788	0.903	0.846	-0.341
LOMUSTINE	208	186	1.156	0.989	1.072	0.554	161	143	0.894	0.761	0.828	-0.412
LONIDAMINE	159	242	1.019	1.204	1.111	0.708	161	41	1.032	0.204	0.618	-1.239
Lorlatinib	222	151	1.207	0.915	1.061	0.509	217	62	1.179	0.376	0.778	-0.609
Lovastatin	161	123	0.976	0.831	0.903	-0.112	90	55	0.545	0.372	0.458	-1.868
LQZ-7I	210	180	1.25	1.111	1.18	0.98	166	140	0.988	0.864	0.926	-0.024
LRRK2-IN-1	116	124	0.69	0.765	0.728	-0.807	106	109	0.631	0.673	0.652	-1.104
Luminespib	79	91	0.449	0.535	0.492	-1.736	73	51	0.415	0.3	0.358	-2.266
LUPEOL	176	205	0.978	1.09	1.034	0.402	167	58	0.928	0.309	0.619	-1.237
Luteolin	88	144	0.521	0.98	0.75	-0.716	93	121	0.55	0.823	0.686	-0.968
LW6	132	165	0.717	1	0.859	-0.29	137	134	0.745	0.812	0.778	-0.605
LY 303511 (hydrochloride)	147	164	0.891	1.108	1	0.266	183	138	1.109	0.932	1.02	0.349
LY2228820	197	263	1.263	1.308	1.285	1.394	145	236	0.929	1.174	1.051	0.471
LY2409881 (trihydrochloride)	197	211	1.119	1.241	1.18	0.978	182	196	1.034	1.153	1.094	0.637
LY2857785	160	146	0.97	0.986	0.978	0.181	154	140	0.933	0.946	0.94	0.03
LY294002	172	173	1.103	0.861	0.982	0.197	179	182	1.147	0.905	1.026	0.371
Lycorine	134	146	0.728	0.885	0.806	-0.495	132	63	0.717	0.382	0.549	-1.509
LYN-1604 (dihydrochloride)	193	184	1.142	1.252	1.197	1.045	126	169	0.746	1.15	0.948	0.063
m-3M3FBS	96	138	0.533	0.734	0.633	-1.177	42	93	0.233	0.495	0.364	-2.24
M3258	176	169	0.957	1.024	0.99	0.231	227	178	1.234	1.079	1.156	0.886
Macitentan	164	141	0.994	0.953	0.974	0.164	123	69	0.745	0.466	0.606	-1.288
Madecassic acid	138	146	0.817	0.993	0.905	-0.106	137	101	0.811	0.687	0.749	-0.722
MANGAFODIPIR TRISODIUM	165	155	0.917	0.824	0.871	-0.243	147	68	0.817	0.362	0.589	-1.351
Mangiferin	233	192	1.429	1.28	1.354	1.667	190	165	1.166	1.1	1.133	0.793
MANNITOL	194	186	1.078	0.989	1.034	0.4	226	111	1.256	0.59	0.923	-0.035
Maritoclax	213	164	1.158	0.994	1.076	0.568	142	141	0.772	0.855	0.814	-0.467
Masitinib (AB1010)	118	197	0.756	0.98	0.868	-0.252	108	216	0.692	1.075	0.883	-0.191
Matrine	183	132	0.995	0.8	0.897	-0.136	150	109	0.815	0.661	0.738	-0.765
Maytansinol	180	166	1.023	0.976	0.999	0.266	95	134	0.54	0.788	0.664	-1.057
MAZ51	155	164	0.917	1.116	1.017	0.333	187	147	1.107	1	1.054	0.479
MCL-1/BCL-2-IN-2	155	177	0.951	1.18	1.065	0.527	207	175	1.27	1.167	1.219	1.13
MCL-1/BCL-2-IN-3	181	194	1.028	1.141	1.084	0.602	193	149	1.097	0.876	0.986	0.215
Mcl1-IN-1	70	122	0.417	0.753	0.585	-1.369	138	128	0.821	0.79	0.805	-0.499
Mcl1-IN-8	162	184	0.994	1.227	1.11	0.704	209	130	1.282	0.867	1.074	0.562
MD-224	177	156	1.054	0.963	1.008	0.302	158	151	0.94	0.932	0.936	0.016
Mdivi-1	176	171	1	1.006	1.003	0.28	114	39	0.648	0.229	0.438	-1.947
MDK83190	165	181	1	1.223	1.111	0.708	132	157	0.8	1.061	0.93	-0.006
Mebendazole	126	142	0.685	0.861	0.773	-0.627	97	124	0.527	0.752	0.639	-1.154
Meisoindigo	195	189	1.196	1.26	1.228	1.168	164	175	1.006	1.167	1.086	0.609
MELATONIN	140	198	0.778	1.053	0.915	-0.065	174	73	0.967	0.388	0.677	-1.004
Melflufen (hydrochloride)	101	118	0.574	0.694	0.634	-1.175	12	20	0.068	0.118	0.093	-3.309
MELOXICAM	150	210	0.833	1.117	0.975	0.17	171	95	0.95	0.505	0.728	-0.807
Mepazine (hydrochloride)	132	127	0.786	0.784	0.785	-0.58	151	111	0.899	0.685	0.792	-0.552
Methotrexate	173	176	1.048	1.189	1.118	0.736	131	123	0.794	0.831	0.812	-0.471
Methotrexate (disodium)	214	203	1.216	1.194	1.205	1.077	204	126	1.159	0.741	0.95	0.071
Methyl 3,4-dihydroxybenzoate	194	164	1.054	0.994	1.024	0.363	208	164	1.13	0.994	1.062	0.513
Methyl protodioscin	128	72	0.785	0.48	0.633	-1.181	18	25	0.11	0.167	0.138	-3.13
METHYLTHIOURACIL	121	219	0.776	1.09	0.933	0.004	112	100	0.718	0.498	0.608	-1.278
Metronidazole	223	176	1.352	1.189	1.271	1.335	196	126	1.188	0.851	1.019	0.345
Mevastatin	235	212	1.424	1.432	1.428	1.956	224	124	1.358	0.838	1.098	0.655
MG-101	188	155	1.139	1.047	1.093	0.635	154	162	0.933	1.095	1.014	0.323
MG149	116	163	0.744	0.811	0.778	-0.609	134	196	0.859	0.975	0.917	-0.059
MGCD-265	203	274	1.301	1.363	1.332	1.578	130	117	0.833	0.582	0.708	-0.886
MI-136	188	228	1.068	1.341	1.204	1.075	131	158	0.744	0.929	0.837	-0.377
MI-2 (Menin-MLL Inhibitor)	159	227	1.019	1.129	1.074	0.56	156	63	1	0.313	0.656	-1.087
MI-3 (Menin-MLL Inhibitor)	183	182	1.173	0.905	1.039	0.422	135	221	0.865	1.1	0.983	0.199
MI-773	102	153	0.554	0.927	0.741	-0.755	95	72	0.516	0.436	0.476	-1.799
Midostaurin	79	88	0.439	0.468	0.454	-1.887	33	16	0.183	0.085	0.134	-3.148
MIK665	188	218	1.068	1.282	1.175	0.958	132	229	0.75	1.347	1.048	0.46
Millepachine	187	159	1.113	0.981	1.047	0.454	130	149	0.774	0.92	0.847	-0.335
MIM1	173	163	1.03	1.006	1.018	0.339	176	143	1.048	0.883	0.966	0.132
Mirodenafil (dihydrochloride)	191	161	1.13	1.095	1.112	0.712	192	191	1.136	1.299	1.217	1.126
MITOTANE	150	161	0.962	0.801	0.881	-0.199	126	165	0.808	0.821	0.815	-0.463
Mivebresib	79	78	0.449	0.459	0.454	-1.885	38	28	0.216	0.165	0.19	-2.925
MK-2206 (dihydrochloride)	129	130	0.782	0.878	0.83	-0.402	127	53	0.77	0.358	0.564	-1.452
MK-4101	237	220	1.402	1.497	1.45	2.041	252	183	1.491	1.245	1.368	1.72
MK-8745	187	235	1.199	1.169	1.184	0.994	83	118	0.532	0.587	0.559	-1.469
MK-886	206	217	1.248	1.466	1.357	1.676	181	110	1.097	0.743	0.92	-0.047
ML-210	8	6	0.048	0.037	0.042	-3.509	9	10	0.054	0.062	0.058	-3.447
ML141	173	149	1.03	0.92	0.975	0.17	120	195	0.714	1.204	0.959	0.106
ML311	191	248	1.061	1.319	1.19	1.018	196	206	1.089	1.096	1.092	0.633
ML385	164	172	0.994	1.162	1.078	0.576	179	129	1.085	0.872	0.978	0.183
Mocetinostat (MGCD0103)	117	153	0.75	0.761	0.756	-0.696	71	44	0.455	0.219	0.337	-2.347
Moexipril (hydrochloride)	129	134	0.791	0.893	0.842	-0.355	80	58	0.491	0.387	0.439	-1.945
Mollugin	184	131	1.095	0.809	0.952	0.079	18	46	0.107	0.284	0.195	-2.905
Momelotinib	136	139	0.834	0.927	0.881	-0.203	146	140	0.896	0.933	0.915	-0.069
Momordin Ic	171	155	1.018	0.957	0.988	0.219	184	117	1.095	0.722	0.908	-0.093
Monastrol	154	163	0.856	0.867	0.861	-0.278	190	132	1.056	0.702	0.879	-0.209
MPI-0479605	277	291	1.539	1.548	1.543	2.412	203	307	1.128	1.633	1.381	1.769
MPTP (hydrochloride)	191	157	1.172	1.047	1.109	0.7	190	169	1.166	1.127	1.147	0.846
MRT199665	197	156	1.166	1.061	1.113	0.716	52	75	0.308	0.51	0.409	-2.063
MS7972	181	155	1.11	1.033	1.071	0.55	152	90	0.933	0.6	0.766	-0.653
MX69	194	176	1.054	1.067	1.06	0.507	205	160	1.114	0.97	1.042	0.434
MYCi361	178	149	1.079	1.007	1.043	0.438	217	123	1.315	0.831	1.073	0.556
MYCOPHENOLIC ACID	151	278	0.968	1.383	1.176	0.96	153	90	0.981	0.448	0.715	-0.858
Mycro 3	192	192	1.143	1.185	1.164	0.915	210	172	1.25	1.062	1.156	0.884
MYRICETIN	138	157	0.767	0.835	0.801	-0.517	138	84	0.767	0.447	0.607	-1.282
N-Ethylmaleimide	192	198	1.091	1.165	1.128	0.773	210	173	1.193	1.018	1.106	0.684
Nafamostat (mesylate)	186	173	1.127	1.169	1.148	0.852	204	56	1.236	0.378	0.807	-0.493
Navitoclax	30	30	0.17	0.176	0.173	-2.994	5	8	0.028	0.047	0.038	-3.528
Navitoclax-piperazine	65	62	0.385	0.422	0.403	-2.085	17	28	0.101	0.19	0.146	-3.102
NBDHEX	120	125	0.652	0.758	0.705	-0.895	6	11	0.033	0.067	0.05	-3.479
Necroptosis-IN-1	221	211	1.308	1.435	1.372	1.734	193	200	1.142	1.361	1.252	1.26
Necrostatin 2	234	178	1.418	1.203	1.31	1.493	205	259	1.242	1.75	1.496	2.225
Necrostatin 2 (racemate)	184	180	1	1.091	1.046	0.448	199	104	1.082	0.63	0.856	-0.3
Necrostatin 2 (S enantiomer)	139	145	0.79	0.853	0.822	-0.436	183	155	1.04	0.912	0.976	0.174
Necrostatin-1	207	218	1.255	1.473	1.364	1.704	186	182	1.127	1.23	1.179	0.972
Neferine	166	223	1.018	1.487	1.252	1.264	196	194	1.202	1.293	1.248	1.244
Nelarabine	164	168	1.006	1.12	1.063	0.517	180	161	1.104	1.073	1.088	0.617
Neobavaisoflavone	158	135	0.958	0.912	0.935	0.012	96	49	0.582	0.331	0.456	-1.876
Neochlorogenic acid	184	164	1.115	1.108	1.111	0.708	213	205	1.291	1.385	1.338	1.601
Nerol	176	141	0.957	0.855	0.906	-0.103	134	85	0.728	0.515	0.621	-1.225
Nevanimibe hydrochloride	167	177	0.908	1.073	0.99	0.231	204	157	1.109	0.952	1.03	0.389
Niraparib	200	205	1.136	1.206	1.171	0.943	182	99	1.034	0.582	0.808	-0.489
Niraparib (MK-4827) tosylate	171	218	1.096	1.085	1.09	0.625	180	58	1.154	0.289	0.721	-0.83
Nirogacestat	150	166	0.852	0.976	0.914	-0.071	141	138	0.801	0.812	0.806	-0.495
NMS-1286937	257	212	1.558	1.432	1.495	2.221	272	237	1.648	1.601	1.624	2.731
NOBILETIN	218	212	1.211	1.128	1.17	0.937	205	88	1.139	0.468	0.803	-0.507
Nocodazole	124	170	0.705	1	0.853	-0.314	127	134	0.722	0.788	0.755	-0.698
Nolatrexed dihydrochloride	162	140	0.982	0.946	0.964	0.126	202	145	1.224	0.98	1.102	0.671
Notoginsenoside R1	181	187	1.097	1.264	1.18	0.98	170	37	1.03	0.25	0.64	-1.152
Notopterol	181	158	1.077	0.975	1.026	0.371	182	179	1.083	1.105	1.094	0.639
Novobiocin (Sodium)	208	139	1.13	0.842	0.986	0.213	187	154	1.016	0.933	0.975	0.168
NPS-1034	128	142	0.757	0.966	0.861	-0.278	172	156	1.018	1.061	1.039	0.424
NQDI-1	222	143	1.207	0.867	1.037	0.414	208	170	1.13	1.03	1.08	0.584
NSC 23766	146	243	0.936	1.209	1.072	0.554	137	171	0.878	0.851	0.865	-0.266
NSC 66811	152	180	0.933	1.2	1.066	0.531	220	158	1.35	1.053	1.202	1.063
NSC 95397	192	198	1.091	1.165	1.128	0.773	20	7	0.114	0.041	0.078	-3.37
NSC319726	143	131	0.877	0.873	0.875	-0.225	149	158	0.914	1.053	0.984	0.203
NSC348884	184	154	1.095	0.951	1.023	0.359	199	168	1.185	1.037	1.111	0.706
NSC59984	149	129	0.903	0.872	0.887	-0.176	136	126	0.824	0.851	0.837	-0.373
Nutlin-3a	149	185	0.903	1.25	1.076	0.57	103	113	0.624	0.764	0.694	-0.939
Nutlin-3b	128	120	0.696	0.727	0.712	-0.87	127	71	0.69	0.43	0.56	-1.467
NVP 231	207	179	1.27	1.193	1.232	1.181	128	156	0.785	1.04	0.913	-0.077
NVP-ADW742	209	175	1.237	1.19	1.214	1.11	160	159	0.947	1.082	1.014	0.325
NVP-CGM097	173	232	1.048	1.568	1.308	1.483	164	127	0.994	0.858	0.926	-0.024
NVP-HSP990	71	71	0.436	0.473	0.454	-1.883	79	53	0.485	0.353	0.419	-2.023
NVP-TAE 684	191	157	0.884	0.918	0.901	-0.122	175	135	0.81	0.789	0.8	-0.523
NVP-TNKS656	130	213	0.833	1.06	0.947	0.057	168	171	1.077	0.851	0.964	0.126
NVX-207	163	192	0.97	1.185	1.078	0.574	62	45	0.369	0.278	0.324	-2.4
O6-Benzylguanine	122	126	0.739	0.851	0.795	-0.54	140	96	0.848	0.649	0.748	-0.724
Obacunone	187	129	1.113	0.796	0.955	0.089	201	118	1.196	0.728	0.962	0.118
Obatoclax (Mesylate)	87	82	0.527	0.554	0.54	-1.544	34	60	0.206	0.405	0.306	-2.471
ODQ	199	167	1.206	1.128	1.167	0.927	190	115	1.152	0.777	0.964	0.128
OICR-9429	186	144	1.011	0.873	0.942	0.039	184	130	1	0.788	0.894	-0.15
OLANZAPINE	166	252	1.064	1.254	1.159	0.895	127	65	0.814	0.323	0.569	-1.434
OLEANOLIC ACID ACETATE	186	280	1.033	1.489	1.261	1.298	203	220	1.128	1.17	1.149	0.856
Oleic acid	185	149	1.095	1.014	1.054	0.483	152	144	0.899	0.98	0.94	0.03
Oleuropein	132	180	0.717	1.091	0.904	-0.11	182	113	0.989	0.685	0.837	-0.375
Omaveloxolone	71	61	0.403	0.359	0.381	-2.173	6	3	0.034	0.018	0.026	-3.574
ONC212	137	262	0.761	1.394	1.077	0.574	173	225	0.961	1.197	1.079	0.58
Oncrasin-1	178	182	1.092	1.213	1.153	0.87	177	132	1.086	0.88	0.983	0.201
ONO-4059 (analog)	204	183	1.159	1.076	1.118	0.732	165	130	0.938	0.765	0.851	-0.318
Oprozomib	127	127	0.751	0.864	0.807	-0.491	20	36	0.118	0.245	0.182	-2.96
OR-1896	178	178	0.967	1.079	1.023	0.359	142	136	0.772	0.824	0.798	-0.529
Orantinib	134	119	0.728	0.721	0.724	-0.818	152	130	0.826	0.788	0.807	-0.493
Orlistat	166	160	1.006	1.081	1.043	0.44	162	138	0.982	0.932	0.957	0.099
Oroxin B	172	181	1.024	1.117	1.07	0.546	176	178	1.048	1.099	1.074	0.558
OSI-930	160	216	1.026	1.075	1.05	0.467	162	148	1.038	0.736	0.887	-0.177
Osthole	130	113	0.774	0.698	0.736	-0.773	129	140	0.768	0.864	0.816	-0.458
OSU-T315	151	200	0.839	1.064	0.952	0.077	18	15	0.1	0.08	0.09	-3.321
OT-82	175	169	1.061	1.142	1.101	0.669	186	119	1.127	0.804	0.966	0.132
OTS514	111	119	0.657	0.81	0.734	-0.783	151	134	0.893	0.912	0.903	-0.116
OTS964 (hydrochloride)	74	72	0.438	0.49	0.464	-1.846	93	85	0.55	0.578	0.564	-1.452
OXALIPLATIN	121	179	0.672	0.952	0.812	-0.473	94	74	0.522	0.394	0.458	-1.87
OXAPROZIN	201	250	1.117	1.33	1.224	1.15	203	259	1.128	1.378	1.253	1.266
OXCARBAZEPINE	182	234	1.011	1.245	1.128	0.773	157	258	0.872	1.372	1.122	0.749
OXIBENDAZOLE	172	196	0.956	1.043	0.999	0.266	135	129	0.75	0.686	0.718	-0.844
OXYBENZONE	198	169	1.1	0.899	1	0.266	202	116	1.122	0.617	0.87	-0.247
Oxymatrine	168	153	1.018	1.034	1.026	0.371	110	83	0.667	0.561	0.614	-1.254
Oxythiamine	137	119	0.811	0.81	0.81	-0.479	126	109	0.746	0.741	0.744	-0.744
p53 and MDM2 proteins-interaction-inhibitor (chiral)	225	163	1.331	1.109	1.22	1.136	184	200	1.089	1.361	1.225	1.156
PAC-1	129	122	0.733	0.718	0.726	-0.815	157	156	0.892	0.918	0.905	-0.106
PACLITAXEL	142	138	0.789	0.734	0.762	-0.673	91	143	0.506	0.761	0.633	-1.177
PALMATINE	150	161	0.833	0.856	0.845	-0.345	141	95	0.783	0.505	0.644	-1.136
PALMATINE CHLORIDE	191	247	1.061	1.314	1.188	1.008	182	243	1.011	1.293	1.152	0.868
Palomid 529 (P529)	125	194	0.801	0.965	0.883	-0.193	117	212	0.75	1.055	0.902	-0.116
Panobinostat (LBH589)	51	50	0.327	0.249	0.288	-2.54	38	44	0.244	0.219	0.231	-2.763
Pantoprazole (sodium hydrate)	173	156	1.048	1.054	1.051	0.469	192	196	1.164	1.324	1.244	1.231
Pantoprazole (sodium)	186	147	1.107	0.907	1.007	0.296	111	104	0.661	0.642	0.651	-1.106
Paris saponin VII	161	150	0.958	0.926	0.942	0.039	13	1	0.077	0.006	0.042	-3.512
Parthenolide	143	127	0.812	0.747	0.78	-0.602	69	97	0.392	0.571	0.482	-1.777
PATULIN	44	133	0.282	0.662	0.472	-1.814	173	51	1.109	0.254	0.681	-0.988
PBOX 6	147	149	0.902	0.993	0.948	0.061	177	164	1.086	1.093	1.09	0.621
PCI-34051	143	187	0.917	0.93	0.923	-0.034	198	165	1.269	0.821	1.045	0.446
PD0166285	12	18	0.074	0.12	0.097	-3.294	20	21	0.123	0.14	0.132	-3.157
PD0325901	160	160	0.982	1.067	1.024	0.365	122	78	0.748	0.52	0.634	-1.175
PD168393	211	252	1.353	1.254	1.304	1.465	197	96	1.263	0.478	0.87	-0.243
PD173074	124	206	0.795	1.025	0.91	-0.087	121	150	0.776	0.746	0.761	-0.674
PD173955	76	72	0.422	0.383	0.402	-2.089	31	40	0.172	0.213	0.192	-2.917
PD184352 (CI-1040)	196	228	1.256	1.134	1.195	1.037	90	131	0.577	0.652	0.615	-1.252
PDK4-IN-1 (hydrochloride)	186	183	1.107	1.13	1.118	0.736	144	162	0.857	1	0.928	-0.014
PECTOLINARIN	182	175	1.011	0.931	0.971	0.154	134	117	0.744	0.622	0.683	-0.982
Pentagamavunon-1	151	158	0.899	0.975	0.937	0.02	78	157	0.464	0.969	0.717	-0.85
Perifosine (KRX-0401)	154	198	0.987	0.985	0.986	0.213	207	209	1.327	1.04	1.184	0.992
Perindopril (erbumine)	190	181	1.033	1.097	1.065	0.525	229	110	1.245	0.667	0.956	0.095
Periplocin	15	11	0.085	0.065	0.075	-3.38	11	6	0.062	0.035	0.048	-3.485
PERPHENAZINE	136	163	0.756	0.867	0.811	-0.475	128	137	0.711	0.729	0.72	-0.836
PETCM	201	166	1.092	1.006	1.049	0.461	213	197	1.158	1.194	1.176	0.962
Pexidartinib	186	154	1.141	1.027	1.084	0.6	150	186	0.92	1.24	1.08	0.584
PF-3758309	109	159	0.606	0.846	0.726	-0.813	74	78	0.411	0.415	0.413	-2.047
PF-4989216	160	148	0.982	0.987	0.984	0.207	88	83	0.54	0.553	0.546	-1.521
PF-543	137	179	0.878	0.891	0.885	-0.187	174	244	1.115	1.214	1.164	0.917
PF-543 (Citrate)	159	195	0.975	1.3	1.138	0.811	143	126	0.877	0.84	0.859	-0.29
PF-573228	184	171	1.179	0.851	1.015	0.327	147	56	0.942	0.279	0.611	-1.268
PFI-1 (PF-6405761)	157	225	1.006	1.119	1.062	0.515	103	78	0.66	0.388	0.524	-1.609
PFK-158	195	152	1.06	0.921	0.991	0.231	18	22	0.098	0.133	0.116	-3.221
PHA-665752	149	116	0.882	0.789	0.836	-0.381	58	48	0.343	0.327	0.335	-2.355
PHA-767491	190	268	1.218	1.333	1.276	1.355	158	147	1.013	0.731	0.872	-0.237
PHA-793887	152	252	0.974	1.254	1.114	0.718	167	236	1.071	1.174	1.122	0.751
Phenazine (methylsulfate)	91	133	0.552	0.899	0.726	-0.815	13	105	0.079	0.709	0.394	-2.122
PHENETHYL CAFFEATE (CAPE)	174	258	0.967	1.372	1.17	0.937	201	175	1.117	0.931	1.024	0.363
Phenoxodiol	178	179	1.079	1.209	1.144	0.836	189	104	1.145	0.703	0.924	-0.032
PhiKan 083	134	149	0.798	0.92	0.859	-0.288	90	160	0.536	0.988	0.762	-0.671
PHT-427	183	221	1.173	1.1	1.137	0.807	129	184	0.827	0.915	0.871	-0.241
PI-103	146	205	0.936	1.02	0.978	0.181	99	152	0.635	0.756	0.696	-0.933
PI-1840	180	65	1.104	0.433	0.769	-0.645	150	159	0.92	1.06	0.99	0.229
PI-273	156	163	0.945	1.101	1.023	0.359	120	73	0.727	0.493	0.61	-1.27
Piceatannol	158	216	1.013	1.075	1.044	0.442	210	209	1.346	1.04	1.193	1.029
Piclidenoson	145	127	0.788	0.77	0.779	-0.603	170	112	0.924	0.679	0.802	-0.515
Picropodophyllin	128	162	0.696	0.982	0.839	-0.367	127	76	0.69	0.461	0.576	-1.406
Picroside II	193	131	0.894	0.766	0.83	-0.402	169	158	0.782	0.924	0.853	-0.312
Pictilisib (GDC-0941)	122	155	0.782	0.771	0.776	-0.613	111	131	0.712	0.652	0.682	-0.986
Pifithrin-α (hydrobromide)	160	189	0.909	1.112	1.01	0.31	166	112	0.943	0.659	0.801	-0.517
Pifithrin-β (hydrobromide)	146	209	0.896	1.393	1.145	0.838	218	161	1.337	1.073	1.205	1.077
Pifithrin-μ	130	112	0.788	0.757	0.772	-0.629	131	70	0.794	0.473	0.633	-1.177
PIK-75 (hydrochloride)	125	129	0.758	0.872	0.815	-0.461	113	53	0.685	0.358	0.522	-1.619
Pilaralisib analogue	152	103	0.905	0.636	0.77	-0.637	183	194	1.089	1.198	1.144	0.834
PIM-447 (dihydrochloride)	150	144	0.815	0.873	0.844	-0.347	137	116	0.745	0.703	0.724	-0.82
PIMPINELLIN	219	197	1.217	1.048	1.133	0.791	185	169	1.028	0.899	0.964	0.124
PIOGLITAZONE HYDROCHLORIDE	181	222	1.006	1.181	1.094	0.637	140	228	0.778	1.213	0.996	0.25
PIPLARTINE	199	206	1.106	1.096	1.101	0.667	100	145	0.556	0.771	0.663	-1.059
Pitavastatin (Calcium)	146	166	0.83	0.976	0.903	-0.114	154	204	0.875	1.2	1.038	0.416
PK11000	127	127	0.69	0.77	0.73	-0.797	116	68	0.63	0.412	0.521	-1.621
PK11007	140	154	0.833	0.951	0.892	-0.158	131	96	0.78	0.593	0.686	-0.968
PK68	182	150	1.011	0.798	0.904	-0.108	189	120	1.05	0.638	0.844	-0.347
PKR-IN-C16	183	163	1.089	1.006	1.047	0.456	131	124	0.78	0.765	0.772	-0.629
PluriSIn 1	241	168	1.461	1.135	1.298	1.444	225	155	1.364	1.047	1.206	1.079
PND-1186	158	183	0.859	1.109	0.984	0.205	124	179	0.674	1.085	0.879	-0.207
PNU-74654	182	145	1.117	0.967	1.042	0.434	162	166	0.994	1.107	1.05	0.467
Pogostone	213	185	1.268	1.142	1.205	1.077	164	106	0.976	0.654	0.815	-0.461
Polydatin	231	186	1.255	1.127	1.191	1.022	196	136	1.065	0.824	0.944	0.049
Polyphyllin I	109	93	0.649	0.574	0.611	-1.264	8	3	0.048	0.019	0.034	-3.544
Polyphyllin VI	209	179	1.237	1.218	1.228	1.166	19	35	0.112	0.238	0.175	-2.986
Pomalidomide	162	138	0.92	0.812	0.866	-0.26	143	167	0.812	0.982	0.897	-0.138
PP1	150	148	0.962	0.736	0.849	-0.327	98	139	0.628	0.692	0.66	-1.073
PP121	69	86	0.442	0.428	0.435	-1.96	24	44	0.154	0.219	0.186	-2.941
PQ 401	122	213	0.782	1.06	0.921	-0.043	140	115	0.897	0.572	0.734	-0.779
PR-619	183	153	1.089	0.944	1.016	0.333	142	113	0.845	0.698	0.771	-0.633
Pracinostat (SB939)	72	95	0.462	0.473	0.468	-1.832	49	44	0.314	0.219	0.266	-2.625
Pralatrexate	118	166	0.702	1.025	0.863	-0.27	146	169	0.869	1.043	0.956	0.095
PRANOPROFEN	214	261	1.189	1.388	1.288	1.406	171	231	0.95	1.229	1.09	0.621
Pravastatin (sodium)	148	106	0.908	0.707	0.807	-0.491	125	150	0.767	1	0.883	-0.191
PREDNISONE	157	199	1.006	0.99	0.998	0.26	151	76	0.968	0.378	0.673	-1.022
Prexasertib	80	55	0.435	0.333	0.384	-2.162	58	39	0.315	0.236	0.275	-2.589
PRIMA-1	151	188	0.858	1.106	0.982	0.197	138	156	0.784	0.918	0.851	-0.319
Prinaberel	202	136	1.195	0.925	1.06	0.505	181	160	1.071	1.088	1.079	0.582
Procyanidin C1	191	194	1.137	1.198	1.168	0.929	172	175	1.024	1.08	1.052	0.473
Propylparaben	142	123	0.657	0.719	0.688	-0.962	90	141	0.417	0.825	0.621	-1.227
Prosapogenin A	186	173	1.107	1.068	1.087	0.613	29	65	0.173	0.401	0.287	-2.544
Protosappanin B	148	167	0.841	0.982	0.911	-0.081	190	133	1.08	0.782	0.931	-0.004
PS-1145	191	74	1.085	0.435	0.76	-0.678	192	181	1.091	1.065	1.078	0.576
Pseudolaric Acid B	138	124	0.847	0.827	0.837	-0.375	91	72	0.558	0.48	0.519	-1.629
Psoralen	158	215	0.878	1.144	1.011	0.312	144	119	0.8	0.633	0.717	-0.85
PU02	150	178	0.888	1.211	1.05	0.463	277	187	1.639	1.272	1.456	2.065
Pulsatilla saponin D	184	179	1.045	1.053	1.049	0.461	17	3	0.097	0.018	0.058	-3.449
Puromycin aminonucleoside	131	162	0.744	0.953	0.849	-0.329	136	153	0.773	0.9	0.837	-0.377
Purvalanol A	169	123	0.918	0.745	0.832	-0.396	194	138	1.054	0.836	0.945	0.051
PYR-41	168	156	1.018	1.054	1.036	0.41	182	148	1.103	1	1.051	0.471
Pyrazoloacridine	205	173	1.242	1.169	1.206	1.079	188	114	1.139	0.77	0.955	0.089
Pyridoclax	158	154	0.969	1.027	0.998	0.26	162	126	0.994	0.84	0.917	-0.059
Pyrogallol	196	174	1.065	1.055	1.06	0.505	232	157	1.261	0.952	1.106	0.688
Pyroxamide	150	150	0.893	0.926	0.909	-0.089	78	107	0.464	0.66	0.562	-1.459
Q-VD-OPh	183	111	0.847	0.649	0.748	-0.726	157	169	0.727	0.988	0.857	-0.294
Quercetin	176	271	1.128	1.348	1.238	1.207	196	196	1.256	0.975	1.115	0.724
Quercitrin	180	162	1.091	1.095	1.093	0.635	149	106	0.903	0.716	0.809	-0.483
Quisinostat (JNJ-26481585) 2HCl	45	76	0.288	0.378	0.333	-2.363	58	77	0.372	0.383	0.378	-2.187
Quizartinib (AC220)	149	210	0.955	1.045	1	0.268	122	206	0.782	1.025	0.903	-0.112
R-7050	133	207	0.739	1.101	0.92	-0.047	128	114	0.711	0.606	0.658	-1.079
R406	129	150	0.827	0.746	0.786	-0.574	49	77	0.314	0.383	0.349	-2.302
R406 (free base)	137	203	0.878	1.01	0.944	0.047	118	125	0.756	0.622	0.689	-0.958
R547	179	258	1.147	1.284	1.216	1.118	110	110	0.705	0.547	0.626	-1.207
RA-9	139	117	0.827	0.722	0.774	-0.621	109	97	0.649	0.599	0.624	-1.215
Rabeprazole (sodium)	170	163	0.966	0.959	0.962	0.12	170	76	0.966	0.447	0.707	-0.889
RAD51 Inhibitor B02	193	175	1.184	1.167	1.176	0.96	123	118	0.755	0.787	0.771	-0.635
Raddeanin A	153	170	0.939	1.133	1.036	0.41	6	16	0.037	0.107	0.072	-3.392
RAF265 (CHIR-265)	191	208	1.224	1.035	1.13	0.779	207	252	1.327	1.254	1.29	1.414
Raltitrexed	137	143	0.83	0.966	0.898	-0.134	171	109	1.036	0.736	0.886	-0.181
Ramipril	155	201	0.881	1.182	1.031	0.392	180	70	1.023	0.412	0.717	-0.846
Rapamycin	181	127	1.077	0.784	0.93	-0.006	114	135	0.679	0.833	0.756	-0.694
Rebastinib (DCC-2036)	204	259	1.308	1.289	1.298	1.446	231	87	1.481	0.433	0.957	0.099
Resatorvid	156	180	0.929	1.111	1.02	0.347	121	92	0.72	0.568	0.644	-1.136
RESVERATROL	128	157	0.711	0.835	0.773	-0.627	157	116	0.872	0.617	0.744	-0.74
RG7112	218	172	1.298	1.062	1.18	0.978	143	128	0.851	0.79	0.821	-0.44
Rhapontin	162	160	0.994	1.067	1.03	0.389	144	142	0.883	0.947	0.915	-0.067
Rhosin (hydrochloride)	217	171	1.315	1.155	1.235	1.195	182	142	1.103	0.959	1.031	0.39
Ricolinostat (ACY-1215)	115	160	0.737	0.796	0.766	-0.653	75	46	0.481	0.229	0.355	-2.276
Rigosertib (sodium)	88	89	0.524	0.549	0.536	-1.56	104	85	0.619	0.525	0.572	-1.42
Rilmenidine (hemifumarate)	194	142	1.054	0.861	0.958	0.101	170	119	0.924	0.721	0.823	-0.432
RIP2 kinase inhibitor 2	234	158	1.385	1.075	1.23	1.175	148	136	0.876	0.925	0.901	-0.124
RIPA-56	233	163	1.379	1.109	1.244	1.231	166	139	0.982	0.946	0.964	0.126
RIPGBM	191	147	1.137	0.907	1.022	0.355	199	156	1.185	0.963	1.074	0.56
RIPK-IN-4	167	152	0.988	1.034	1.011	0.312	119	109	0.704	0.741	0.722	-0.826
RIPK1-IN-4	148	113	0.876	0.769	0.823	-0.432	87	111	0.515	0.755	0.635	-1.171
RIPK1-IN-7	178	135	1.079	0.912	0.996	0.25	157	163	0.952	1.101	1.026	0.373
Ripretinib	214	192	1.297	1.297	1.297	1.44	196	121	1.188	0.818	1.003	0.28
RITA	192	240	1.091	1.412	1.252	1.26	190	146	1.08	0.859	0.97	0.148
Ritonavir	166	175	0.943	1.029	0.986	0.213	134	63	0.761	0.371	0.566	-1.444
Riviciclib hydrochloride	170	162	1.043	1.08	1.062	0.511	129	113	0.791	0.753	0.772	-0.631
Ro 08-2750	155	163	0.881	0.959	0.92	-0.047	18	197	0.102	1.159	0.631	-1.189
Ro-3306	192	209	1.231	1.04	1.136	0.803	198	211	1.269	1.05	1.16	0.897
RO8994	188	144	1.068	0.847	0.958	0.101	124	178	0.705	1.047	0.876	-0.221
ROC-325	174	185	1.036	1.142	1.089	0.619	167	177	0.994	1.093	1.043	0.44
Roquinimex	170	207	0.966	1.218	1.092	0.631	155	109	0.881	0.641	0.761	-0.674
ROSIGLITAZONE MALEATE	191	170	1.061	0.904	0.982	0.199	169	116	0.939	0.617	0.778	-0.607
Rosmarinic acid	230	154	1.25	0.933	1.091	0.629	175	101	0.951	0.612	0.781	-0.594
Rotenone	145	122	0.863	0.753	0.808	-0.489	95	77	0.565	0.475	0.52	-1.625
Roxadustat (FG-4592)	162	187	1.038	0.93	0.984	0.205	141	172	0.904	0.856	0.88	-0.205
RRx-001	204	156	1.109	0.945	1.027	0.375	176	152	0.957	0.921	0.939	0.028
RSL3	7	6	0.042	0.037	0.04	-3.52	6	4	0.036	0.025	0.03	-3.556
Rutin	131	134	0.744	0.788	0.766	-0.655	128	157	0.727	0.924	0.826	-0.42
Ruxolitinib	176	176	1.08	1.173	1.127	0.767	147	83	0.902	0.553	0.728	-0.807
RX-3117	182	179	1.077	1.218	1.148	0.85	212	181	1.254	1.231	1.243	1.225
S130	165	180	1	1.216	1.108	0.694	180	185	1.091	1.25	1.171	0.941
S55746	180	157	1	0.835	0.917	-0.057	86	76	0.478	0.404	0.441	-1.937
S63845	159	166	0.883	0.883	0.883	-0.193	174	178	0.967	0.947	0.957	0.099
Sacubitril/Valsartan	147	117	0.87	0.796	0.833	-0.39	194	125	1.148	0.85	0.999	0.264
SAFit2	202	172	1.224	1.162	1.193	1.029	153	53	0.927	0.358	0.643	-1.142
sAJM589	174	173	0.989	1.018	1.004	0.282	86	79	0.489	0.465	0.477	-1.795
Sal003	135	149	0.767	0.876	0.822	-0.436	132	143	0.75	0.841	0.795	-0.538
Salermide	178	179	1.053	1.218	1.136	0.803	174	178	1.03	1.211	1.12	0.744
SALICYLIC ACID	214	263	1.189	1.399	1.294	1.428	244	229	1.356	1.218	1.287	1.4
Salinomycin	138	146	0.817	0.993	0.905	-0.106	95	187	0.562	1.272	0.917	-0.059
Salinomycin (sodium salt)	134	115	0.761	0.676	0.719	-0.842	184	171	1.045	1.006	1.026	0.369
Salubrinal	131	158	0.804	1.053	0.928	-0.014	178	164	1.092	1.093	1.092	0.633
Salvigenin	200	190	1.19	1.173	1.182	0.984	178	136	1.06	0.84	0.95	0.071
Samuraciclib (hydrochloride)	227	217	1.376	1.466	1.421	1.929	198	190	1.2	1.284	1.242	1.223
SANGUINARIUM CHLORIDE	157	120	0.872	0.638	0.755	-0.698	22	10	0.122	0.053	0.088	-3.331
SAR125844	186	144	1.057	0.847	0.952	0.079	150	177	0.852	1.041	0.946	0.057
SAR405838	206	162	1.248	1.095	1.172	0.945	138	147	0.836	0.993	0.914	-0.069
SB 415286	155	174	0.951	1.16	1.055	0.487	150	107	0.92	0.713	0.817	-0.456
SB-431542	132	124	0.81	0.827	0.819	-0.448	98	52	0.601	0.347	0.474	-1.807
SB202190 (FHPI)	184	209	1.179	1.04	1.11	0.7	140	226	0.897	1.124	1.01	0.31
SBE13 (Hydrochloride)	148	139	0.897	0.939	0.918	-0.055	167	143	1.012	0.966	0.989	0.225
SBI-0206965	143	91	0.867	0.615	0.741	-0.753	149	84	0.903	0.568	0.736	-0.775
SC-236	221	179	1.308	1.218	1.263	1.306	189	173	1.118	1.177	1.148	0.85
SC144	164	206	0.932	1.212	1.072	0.552	120	152	0.682	0.894	0.788	-0.568
SC66	134	165	0.812	1.115	0.964	0.124	38	56	0.23	0.378	0.304	-2.477
SC99	198	179	1.2	1.209	1.204	1.075	343	172	2.079	1.162	1.62	2.716
Schisandrin C	147	171	0.875	1.056	0.966	0.132	206	207	1.226	1.278	1.252	1.262
Sclareol	210	216	1.25	1.333	1.292	1.418	150	176	0.893	1.086	0.99	0.227
SCR7 pyrazine	158	142	0.935	0.966	0.951	0.073	118	95	0.698	0.646	0.672	-1.026
Scriptaid	95	171	0.609	0.851	0.73	-0.797	79	95	0.506	0.473	0.49	-1.745
SEC	190	123	1.124	0.837	0.981	0.191	165	133	0.976	0.905	0.941	0.034
SecinH3	124	150	0.738	0.926	0.832	-0.394	101	139	0.601	0.858	0.73	-0.799
Selonsertib	161	151	0.958	0.932	0.945	0.051	134	70	0.798	0.432	0.615	-1.25
Selumetinib (AZD6244)	188	282	1.205	1.403	1.304	1.467	201	231	1.288	1.149	1.219	1.13
Sepantronium (bromide)	31	32	0.19	0.213	0.202	-2.881	20	12	0.123	0.08	0.102	-3.276
Serdemetan	194	188	1.176	1.27	1.223	1.148	121	107	0.733	0.723	0.728	-0.805
Sertaconazole (nitrate)	189	145	1.027	0.879	0.953	0.083	156	76	0.848	0.461	0.654	-1.095
Sesamol	161	193	0.915	1.135	1.025	0.367	160	83	0.909	0.488	0.699	-0.921
Setanaxib	172	185	0.977	1.088	1.032	0.396	164	39	0.932	0.229	0.581	-1.386
SGI-1027	79	113	0.506	0.562	0.534	-1.57	18	42	0.115	0.209	0.162	-3.037
SGI-1776 free base	200	270	1.282	1.343	1.312	1.501	152	152	0.974	0.756	0.865	-0.264
Shikonin	183	145	1.089	0.895	0.992	0.237	143	180	0.851	1.111	0.981	0.193
SID 3712249	150	158	0.92	1.053	0.986	0.215	144	142	0.883	0.947	0.915	-0.067
SILDENAFIL CITRATE	190	227	1.218	1.129	1.174	0.953	189	105	1.212	0.522	0.867	-0.256
SINAPIC ACID	130	150	0.722	0.798	0.76	-0.678	133	87	0.739	0.463	0.601	-1.306
Sinensetin	185	153	1.121	1.034	1.078	0.574	204	171	1.236	1.155	1.196	1.039
SINOMENINE	177	184	0.983	0.979	0.981	0.193	171	186	0.95	0.989	0.97	0.148
Sinomenine hydrochloride	215	175	1.168	1.061	1.114	0.72	228	159	1.239	0.964	1.102	0.669
Siramesine (hydrochloride)	224	179	1.325	1.218	1.272	1.339	174	76	1.03	0.517	0.774	-0.625
Siremadlin	136	126	0.824	0.851	0.837	-0.373	126	61	0.764	0.412	0.588	-1.357
SIRT7 inhibitor 97491	257	226	1.521	1.537	1.529	2.355	311	222	1.84	1.51	1.675	2.931
Sirtinol	124	199	0.795	0.99	0.893	-0.156	106	41	0.679	0.204	0.442	-1.935
SJ-172550	173	179	1.03	1.105	1.067	0.534	184	149	1.095	0.92	1.008	0.298
SKF-96365 (hydrochloride)	183	172	1.089	1.062	1.075	0.566	154	93	0.917	0.574	0.746	-0.736
SKI II	165	220	1.058	1.095	1.076	0.57	202	96	1.295	0.478	0.886	-0.179
SKI V	206	153	1.248	1.034	1.141	0.824	185	108	1.121	0.73	0.925	-0.026
SKLB4771
SLF	186	163	1.107	1.006	1.056	0.491	172	166	1.024	1.025	1.024	0.365
SLF-amido-C2-COOH	136	132	0.834	0.88	0.857	-0.296	107	90	0.656	0.6	0.628	-1.199
SMIP004	138	169	0.836	1.142	0.989	0.225	157	148	0.952	1	0.976	0.174
SNS-032 (BMS-387032)	206	263	1.321	1.308	1.314	1.509	142	166	0.91	0.826	0.868	-0.252
Sodium diatrizoate	167	155	0.994	0.957	0.976	0.172	138	184	0.821	1.136	0.978	0.183
Sodium Salicylate	168	223	0.955	1.312	1.134	0.795	160	66	0.909	0.388	0.649	-1.118
Solamargine	195	171	1.108	1.006	1.057	0.493	7	2	0.04	0.012	0.026	-3.574
SOLASODINE	196	243	1.089	1.293	1.191	1.022	200	157	1.111	0.835	0.973	0.162
Sophocarpine	173	177	0.94	1.073	1.006	0.294	253	128	1.375	0.776	1.075	0.566
Sophoraflavanone G	252	161	1.491	1.095	1.293	1.424	250	138	1.479	0.939	1.209	1.093
Sophoridine	51	78	0.313	0.52	0.416	-2.033	12	45	0.074	0.3	0.187	-2.939
Sorafenib	217	203	1.391	1.01	1.2	1.059	176	264	1.128	1.313	1.22	1.138
Sorafenib Tosylate	191	236	1.224	1.174	1.199	1.053	176	94	1.128	0.468	0.798	-0.529
Soyasapogenol B	143	125	0.777	0.758	0.768	-0.649	154	82	0.837	0.497	0.667	-1.045
SP-141	123	123	0.699	0.724	0.712	-0.87	110	108	0.625	0.635	0.63	-1.191
SP2509	181	153	0.838	0.895	0.867	-0.258	156	144	0.722	0.842	0.782	-0.592
SP600125	127	203	0.814	1.01	0.912	-0.079	92	76	0.59	0.378	0.484	-1.767
Spautin-1	164	168	1.006	1.12	1.063	0.517	157	106	0.963	0.707	0.835	-0.383
SR-318	223	182	1.32	1.238	1.279	1.369	178	154	1.053	1.048	1.05	0.467
SR-4835	103	101	0.585	0.594	0.589	-1.351	133	124	0.756	0.729	0.742	-0.747
SRT 2183	149	139	0.914	0.927	0.921	-0.045	172	147	1.055	0.98	1.018	0.337
SSE15206	137	120	0.811	0.816	0.814	-0.467	130	139	0.769	0.946	0.857	-0.294
STAT3-IN-1	241	203	1.426	1.381	1.404	1.86	234	228	1.385	1.551	1.468	2.114
STAT5-IN-2	187	193	1.039	1.027	1.033	0.398	159	114	0.883	0.606	0.744	-0.74
Stattic	189	205	1.074	1.206	1.14	0.82	106	97	0.602	0.571	0.587	-1.363
Staurosporine	5	7	0.027	0.042	0.034	-3.54	2	6	0.011	0.036	0.024	-3.583
Stavudine	205	204	1.258	1.36	1.309	1.487	154	123	0.945	0.82	0.882	-0.195
STF-118804	243	216	1.381	1.271	1.326	1.554	193	140	1.097	0.824	0.96	0.112
SU11274	213	198	1.183	1.053	1.118	0.734	238	288	1.322	1.532	1.427	1.952
SU9516	316	201	1.717	1.218	1.468	2.112	289	236	1.571	1.43	1.5	2.242
Suberoyl bis-hydroxamic acid	190	178	1.033	1.079	1.056	0.489	165	184	0.897	1.115	1.006	0.292
SULFASALAZINE	200	222	1.111	1.181	1.146	0.844	162	135	0.9	0.718	0.809	-0.485
Sulforaphene	202	164	1.239	1.093	1.166	0.923	177	131	1.086	0.873	0.98	0.187
Sunitinib	234	153	1.418	1.034	1.226	1.16	167	88	1.012	0.595	0.803	-0.507
Sunitinib Malate	185	251	1.186	1.249	1.218	1.126	87	88	0.558	0.438	0.498	-1.712
Supinoxin	89	128	0.494	0.681	0.588	-1.359	118	127	0.656	0.676	0.666	-1.049
SW106065	135	140	0.828	0.933	0.881	-0.203	149	92	0.914	0.613	0.764	-0.665
SZL P1-41	208	128	1.261	0.865	1.063	0.517	153	186	0.927	1.257	1.092	0.631
T-1101 (tosylate)	164	191	0.891	1.158	1.024	0.365	206	175	1.12	1.061	1.09	0.625
T025	166	152	0.982	1.034	1.008	0.3	128	142	0.757	0.966	0.861	-0.278
T0901317	169	222	0.939	1.181	1.06	0.505	149	190	0.828	1.011	0.919	-0.049
Tacedinaline (CI994)	138	174	0.885	0.866	0.875	-0.223	115	171	0.737	0.851	0.794	-0.544
Tacrolimus (monohydrate)	141	145	0.855	0.98	0.917	-0.057	118	78	0.715	0.527	0.621	-1.227
Tadalafil	138	151	0.817	1.027	0.922	-0.039	142	111	0.84	0.755	0.797	-0.531
TAE226 (NVP-TAE226)	148	203	0.949	1.01	0.98	0.187	161	166	1.032	0.826	0.929	-0.012
TAK-243	8	2	0.037	0.012	0.024	-3.58	3	3	0.014	0.018	0.016	-3.613
Takinib	154	175	0.933	1.182	1.058	0.495	133	106	0.806	0.716	0.761	-0.674
Talampanel	124	157	0.761	1.047	0.904	-0.11	117	112	0.718	0.747	0.732	-0.787
Taltobulin	121	117	0.716	0.796	0.756	-0.694	112	84	0.663	0.571	0.617	-1.242
Tamibarotene	202	168	1.224	1.135	1.18	0.976	209	156	1.267	1.054	1.16	0.901
Tamoxifen (Citrate)	171	131	1.049	0.873	0.961	0.114	98	75	0.601	0.5	0.55	-1.505
Tandutinib	175	187	1.074	1.247	1.161	0.901	156	184	0.957	1.227	1.092	0.631
Tanespimycin	137	138	0.811	0.939	0.875	-0.225	61	56	0.361	0.381	0.371	-2.213
TANGERITIN	154	166	0.856	0.883	0.869	-0.247	146	64	0.811	0.34	0.576	-1.406
Targapremir-210	202	175	1.239	1.167	1.203	1.069	157	99	0.963	0.66	0.811	-0.475
TAS6417	152	148	0.905	0.914	0.909	-0.089	135	123	0.804	0.759	0.782	-0.594
Tasisulam	198	141	1.076	0.855	0.966	0.132	185	138	1.005	0.836	0.92	-0.045
Taurochenodeoxycholic acid (sodium salt)	195	186	1.154	1.265	1.209	1.095	149	136	0.882	0.925	0.903	-0.112
Taurolidine	128	146	0.785	0.973	0.879	-0.209	115	67	0.706	0.447	0.577	-1.402
Tauroursodeoxycholate (Sodium)	191	191	1.038	1.158	1.098	0.655	171	147	0.929	0.891	0.91	-0.087
TBHQ	147	165	0.87	1.122	0.996	0.252	156	131	0.923	0.891	0.907	-0.099
TCS JNK 5a	144	131	0.857	0.809	0.833	-0.39	160	130	0.952	0.802	0.877	-0.217
TCS-PIM-1-4a	135	181	0.818	1.223	1.02	0.349	158	126	0.958	0.851	0.904	-0.108
Tefinostat	173	145	1.03	0.895	0.963	0.12	93	57	0.554	0.352	0.453	-1.889
TEGASEROD MALEATE	130	147	0.722	0.782	0.752	-0.71	148	158	0.822	0.84	0.831	-0.398
TEMOZOLAMIDE	191	200	1.061	1.064	1.062	0.515	209	170	1.161	0.904	1.032	0.396
Temsirolimus	149	143	0.882	0.973	0.927	-0.018	127	114	0.751	0.776	0.764	-0.665
Tenovin-1	188	175	1.139	1.182	1.16	0.901	178	204	1.079	1.378	1.228	1.17
Tenovin-3	188	200	1.044	1.064	1.054	0.481	185	197	1.028	1.048	1.038	0.418
Tenovin-6	186	160	1.011	0.97	0.99	0.231	152	151	0.826	0.915	0.871	-0.243
TERFENADINE	171	176	0.95	0.936	0.943	0.043	131	45	0.728	0.239	0.484	-1.769
TETRAHYDROPALMATINE	172	342	1.103	1.701	1.402	1.854	169	135	1.083	0.672	0.877	-0.215
Tetramethylpyrazine	183	177	1.109	1.196	1.152	0.87	144	120	0.873	0.811	0.842	-0.355
TETROQUINONE	326	199	1.811	1.059	1.435	1.984	150	197	0.833	1.048	0.941	0.034
TG101209	160	138	1.026	0.687	0.857	-0.298	72	25	0.462	0.124	0.293	-2.52
TH1834	167	154	0.949	0.906	0.927	-0.018	200	190	1.136	1.118	1.127	0.769
THALIDOMIDE	224	210	1.244	1.117	1.18	0.98	183	165	1.017	0.878	0.948	0.061
THEANINE POTASSIUM	165	195	0.917	1.037	0.977	0.177	131	132	0.728	0.702	0.715	-0.856
THIAMINE	154	301	0.987	1.498	1.242	1.225	115	69	0.737	0.343	0.54	-1.546
Thienopyridone	129	116	0.763	0.789	0.776	-0.615	115	119	0.68	0.81	0.745	-0.738
TIC10	233	192	1.412	1.297	1.354	1.667	209	170	1.267	1.149	1.208	1.089
TIOGUANINE	114	180	0.633	0.957	0.795	-0.54	143	90	0.794	0.479	0.637	-1.166
Tiplaxtinin	217	163	1.284	1.109	1.196	1.043	187	159	1.107	1.082	1.094	0.641
Tirabrutinib	225	173	1.331	1.177	1.254	1.27	205	146	1.213	0.993	1.103	0.674
Tivantinib	157	131	0.892	0.771	0.832	-0.396	101	90	0.574	0.529	0.551	-1.501
TL02-59	183	150	0.995	0.909	0.952	0.079	120	103	0.652	0.624	0.638	-1.16
TM5441	174	124	1.055	0.838	0.946	0.057	204	158	1.236	1.068	1.152	0.868
TNF-α-IN-1	171	189	1.018	1.167	1.092	0.633	156	217	0.929	1.34	1.135	0.799
Tofacitinib	242	185	1.375	1.088	1.232	1.181	171	206	0.972	1.212	1.092	0.631
Tofacitinib (CP-690550) Citrate	141	208	0.904	1.035	0.97	0.148	216	192	1.385	0.955	1.17	0.939
Tolcapone	132	124	0.81	0.827	0.819	-0.448	133	128	0.816	0.853	0.835	-0.385
Tomatine	18	30	0.1	0.16	0.13	-3.163	4	1	0.022	0.005	0.014	-3.623
Topotecan (Hydrochloride)	100	82	0.613	0.547	0.58	-1.388	87	100	0.534	0.667	0.601	-1.308
Toremifene (citrate)	175	220	0.994	1.294	1.144	0.836	172	206	0.977	1.212	1.094	0.641
Torin 2	49	54	0.314	0.269	0.292	-2.526	48	55	0.308	0.274	0.291	-2.528
Torkinib (PP242)	146	152	0.936	0.756	0.846	-0.339	94	90	0.603	0.448	0.525	-1.603
Toyocamycin	42	64	0.255	0.432	0.344	-2.321	18	21	0.109	0.142	0.126	-3.181
TPCA-1	174	180	1.115	0.896	1.006	0.29	136	65	0.872	0.323	0.598	-1.319
TPEN	162	138	0.88	0.836	0.858	-0.292	142	75	0.772	0.455	0.614	-1.256
Trametinib (GSK1120212)	158	227	1.013	1.129	1.071	0.548	130	158	0.833	0.786	0.809	-0.483
TRIFLURIDINE	206	232	1.144	1.234	1.189	1.014	143	215	0.794	1.144	0.969	0.146
Triglycidyl isocyanurate	185	160	1.095	1.088	1.091	0.629	191	170	1.13	1.156	1.143	0.832
TRIGONELLINE	137	171	0.761	0.91	0.836	-0.381	122	151	0.678	0.803	0.741	-0.755
Tripterin	36	39	0.213	0.265	0.239	-2.733	3	2	0.018	0.014	0.016	-3.613
Triptolide	84	82	0.5	0.506	0.503	-1.692	87	70	0.518	0.432	0.475	-1.803
Triptonide	121	73	0.658	0.442	0.55	-1.507	85	65	0.462	0.394	0.428	-1.988
Troglitazone	127	147	0.756	0.907	0.832	-0.396	142	127	0.845	0.784	0.815	-0.463
TROLOX	139	157	0.772	0.835	0.803	-0.507	134	208	0.744	1.106	0.925	-0.028
TTNPB	193	179	1.149	1.105	1.127	0.769	163	113	0.97	0.698	0.834	-0.387
Tubastatin A	172	236	1.103	1.174	1.139	0.815	150	204	0.962	1.015	0.988	0.223
Tubastatin A HCl	135	181	0.865	0.9	0.883	-0.195	149	199	0.955	0.99	0.972	0.16
Tubeimoside I	160	198	0.947	1.347	1.147	0.848	79	128	0.467	0.871	0.669	-1.037
Tubulin inhibitor 1	124	115	0.705	0.676	0.691	-0.953	116	141	0.659	0.829	0.744	-0.742
TVB-3166	221	217	1.023	1.269	1.146	0.844	198	262	0.917	1.532	1.224	1.154
TW-37	121	143	0.733	0.966	0.849	-0.325	137	96	0.83	0.649	0.74	-0.759
Tyrphostin AG 1296	158	217	1.013	1.08	1.046	0.452	160	239	1.026	1.189	1.107	0.692
Tyrphostin AG 879	224	198	1.217	1.2	1.208	1.091	168	122	0.913	0.739	0.826	-0.418
TZ9	176	157	1.08	1.047	1.063	0.519	109	100	0.669	0.667	0.668	-1.041
UAMC-3203 hydrochloride	193	154	1.049	0.933	0.991	0.233	157	106	0.853	0.642	0.748	-0.728
UC-514321	203	120	1.103	0.727	0.915	-0.067	15	2	0.082	0.012	0.047	-3.491
UMBELLIFERONE	117	136	0.75	0.677	0.714	-0.862	160	150	1.026	0.746	0.886	-0.181
UMI-77	205	175	1.114	1.061	1.087	0.613	153	115	0.832	0.697	0.764	-0.661
UNC1215	130	168	0.833	0.836	0.835	-0.385	138	155	0.885	0.771	0.828	-0.41
Urolithin A	180	193	1.023	1.135	1.079	0.58	151	108	0.858	0.635	0.746	-0.732
Ursonic acid	194	188	1.054	1.139	1.096	0.649	164	209	0.891	1.267	1.079	0.58
Valinomycin	163	175	0.926	1.029	0.978	0.179	191	178	1.085	1.047	1.066	0.529
Vandetanib	198	155	1.2	1.047	1.123	0.755	174	152	1.055	1.027	1.041	0.43
Vatalanib (PTK787) 2HCl	129	199	0.827	0.99	0.908	-0.093	118	160	0.756	0.796	0.776	-0.615
Venetoclax	192	140	1.136	0.952	1.044	0.442	126	113	0.746	0.769	0.758	-0.688
VER-50589	77	60	0.418	0.364	0.391	-2.134	67	56	0.364	0.339	0.352	-2.29
Verbascoside	213	191	1.158	1.158	1.158	0.891	144	124	0.783	0.752	0.768	-0.649
Verteporfin	111	197	0.631	1.159	0.895	-0.146	8	151	0.045	0.888	0.466	-1.836
Verubulin	121	128	0.72	0.79	0.755	-0.698	96	129	0.571	0.796	0.683	-0.98
Vesatolimod	128	116	0.762	0.716	0.739	-0.761	140	111	0.833	0.685	0.759	-0.682
VGX-1027	172	185	0.977	1.088	1.032	0.396	182	207	1.034	1.218	1.126	0.765
VII-31	109	121	0.619	0.712	0.665	-1.051	76	145	0.432	0.853	0.642	-1.142
Vincristine (sulfate)	137	139	0.745	0.842	0.793	-0.546	126	129	0.685	0.782	0.734	-0.783
Vistusertib	161	128	0.953	0.871	0.912	-0.079	146	117	0.864	0.796	0.83	-0.402
Vitamin K4	216	172	1.174	1.042	1.108	0.694	169	173	0.918	1.048	0.983	0.201
Volasertib	141	117	0.834	0.796	0.815	-0.461	117	100	0.692	0.68	0.686	-0.97
VORINOSTAT	115	149	0.639	0.793	0.716	-0.852	62	73	0.344	0.388	0.366	-2.233
VR23	141	122	0.766	0.739	0.752	-0.708	13	12	0.071	0.073	0.072	-3.392
VTP50469	192	225	1.091	1.324	1.208	1.087	180	203	1.023	1.194	1.108	0.696
VU0661013	112	139	0.687	0.927	0.807	-0.493	129	69	0.791	0.46	0.626	-1.209
W-7 (hydrochloride)	193	191	1.184	1.273	1.228	1.17	170	195	1.043	1.3	1.172	0.945
Wedelolactone	207	187	1.232	1.154	1.193	1.029	78	91	0.464	0.562	0.513	-1.653
WEHI-345	144	171	0.8	0.91	0.855	-0.304	150	131	0.833	0.697	0.765	-0.659
WEHI-539 hydrochloride	61	61	0.347	0.359	0.353	-2.284	42	20	0.239	0.118	0.178	-2.972
WHI-P154	145	231	0.929	1.149	1.039	0.422	113	88	0.724	0.438	0.581	-1.384
Withaferin A	98	120	0.58	0.816	0.698	-0.923	2	5	0.012	0.034	0.023	-3.585
Wogonin	171	198	0.972	1.165	1.068	0.538	181	86	1.028	0.506	0.767	-0.651
WP1066	148	123	0.908	0.82	0.864	-0.268	71	51	0.436	0.34	0.388	-2.146
WT-161	112	98	0.636	0.576	0.606	-1.286	49	42	0.278	0.247	0.262	-2.641
WYC-209	186	229	1.057	1.347	1.202	1.065	103	101	0.585	0.594	0.589	-1.351
WYE-125132 (WYE-132)	100	142	0.641	0.706	0.673	-1.02	67	64	0.429	0.318	0.374	-2.203
WYE-354	187	195	1.199	0.97	1.084	0.602	114	185	0.731	0.92	0.826	-0.42
Xanthohumol	136	121	0.81	0.747	0.778	-0.605	157	152	0.935	0.938	0.936	0.018
XANTHONE	146	171	0.936	0.851	0.893	-0.152	126	75	0.808	0.373	0.591	-1.347
XANTHURENIC ACID	213	220	1.183	1.17	1.176	0.964	153	122	0.85	0.649	0.75	-0.72
Xevinapant	109	134	0.649	0.827	0.738	-0.765	68	76	0.405	0.469	0.437	-1.952
XL019	181	159	1.11	1.06	1.085	0.603	192	198	1.178	1.32	1.249	1.25
XL888	77	60	0.456	0.408	0.432	-1.972	68	79	0.402	0.537	0.47	-1.824
YH239-EE	182	147	1.117	0.98	1.048	0.46	181	181	1.11	1.207	1.159	0.893
YK-4-279	137	145	0.745	0.879	0.812	-0.473	104	116	0.565	0.703	0.634	-1.175
Z-DEVD-FMK	201	162	1.092	0.982	1.037	0.414	164	159	0.891	0.964	0.927	-0.018
Z-FA-FMK	218	228	1.239	1.341	1.29	1.412	195	182	1.108	1.071	1.09	0.621
Z-Ile-Leu-aldehyde	195	231	1.083	1.229	1.156	0.884	209	194	1.161	1.032	1.096	0.649
Z-VAD(OMe)-FMK	174	147	1.067	0.98	1.023	0.361	183	191	1.123	1.273	1.198	1.049
Z-WEHD-FMK	212	184	1.152	1.115	1.134	0.795	147	149	0.799	0.903	0.851	-0.319
Zardaverine	178	128	1.053	0.871	0.962	0.118	122	108	0.722	0.735	0.728	-0.803
Zibotentan	139	116	0.842	0.784	0.813	-0.469	141	134	0.855	0.905	0.88	-0.205
Ziyuglycoside I	163	172	1	1.147	1.074	0.558	90	102	0.552	0.68	0.616	-1.246
ZLDI-8	116	158	0.644	0.84	0.742	-0.749	97	156	0.539	0.83	0.684	-0.976
ZM 336372	124	177	0.795	0.881	0.838	-0.371	122	185	0.782	0.92	0.851	-0.319
ZM 447439	187	207	1.199	1.03	1.114	0.72	175	256	1.122	1.274	1.198	1.049
Zonisamide	192	176	1.178	1.173	1.176	0.96	179	166	1.098	1.107	1.102	0.673
ZYZ-488	181	193	1.028	1.135	1.082	0.59	205	226	1.165	1.329	1.247	1.242
ZZW-115 (hydrochloride)	203	155	1.201	1.054	1.128	0.771	120	95	0.71	0.646	0.678	-1.002
α-Vitamin E	145	146	0.89	0.973	0.931	-0.002	177	145	1.086	0.967	1.026	0.373
β-Elemene	217	152	1.315	1.027	1.171	0.943	221	148	1.339	1	1.17	0.937
β-Elemonic acid	175	142	1.042	0.877	0.96	0.108	209	176	1.244	1.086	1.165	0.919
β-NETA	192	176	1.136	1.197	1.167	0.925	147	161	0.87	1.095	0.982	0.199

## Sheet: Table S3
Table S3. Primary drug screen data in OVCAR8 cisplatin (CP) senescent cells.
Compound_Name	Count_Cells_A_CX (1 µM)	Count_Cells_B_CX (1 µM)	Count_Cells_Norm_A_CX (1 µM)	Count_Cells_Norm_B_CX (1 µM)	Count_Cells_Norm_Average_CX (1 µM)	Robust_ZScore_CX (1 µM)	Count_Cells_A_CX (5 µM)	Count_Cells_B_CX (5 µM)	Count_Cells_Norm_A_CX (5 µM)	Count_Cells_Norm_B_CX (5 µM)	Count_Cells_Norm_Average_CX (5 µM)	Robust_ZScore_CX (5 µM)
(-)-Alkannin	558	544	1.197	1.023	1.11	0.336	619	538	1.328	1.011	1.17	0.873
(-)-Epicatechin	453	606	0.972	1.139	1.055	-0.156	576	509	1.236	0.957	1.096	0.214
(-)-Epigallocatechin Gallate	517	425	1.109	0.799	0.954	-1.072	542	582	1.163	1.094	1.129	0.503
(-)-Huperzine A	503	565	1.156	1	1.078	0.047	531	582	1.221	1.03	1.126	0.476
(20S)-Protopanaxadiol	510	550	1.074	1.022	1.048	-0.223	461	601	0.971	1.117	1.044	-0.259
(5Z,2E)-CU-3	516	536	1.024	0.989	1.006	-0.598	544	611	1.079	1.127	1.103	0.273
(E)-[6]-Dehydroparadol	471	536	1.011	1.008	1.01	-0.571	559	560	1.2	1.053	1.127	0.485
(R)-CR8 (trihydrochloride)	329	311	0.712	0.566	0.639	-3.914	453	377	0.981	0.686	0.834	-2.159
(Rac)-Indoximod	552	534	1.355	0.999	1.177	0.941	507	532	1.244	0.995	1.119	0.422
(S)-(+)-Rolipram	484	471	1.188	0.881	1.034	-0.345	525	462	1.288	0.864	1.076	0.029
(S)-(−)-Perillyl alcohol	383	431	0.94	0.806	0.873	-1.802	237	240	0.582	0.449	0.515	-5.028
(S)-10-Hydroxycamptothecin	304	504	0.699	0.892	0.795	-2.502	289	365	0.664	0.646	0.655	-3.769
(S)-Crizotinib	177	130	0.385	0.238	0.312	-6.869	56	72	0.122	0.132	0.127	-8.534
[6]-Gingerol	549	495	1.347	0.926	1.137	0.575	419	547	1.028	1.023	1.026	-0.426
[8]-Shogaol	496	553	1.217	1.035	1.126	0.48	444	544	1.09	1.018	1.054	-0.169
10074-G5	493	613	1.21	1.147	1.179	0.954	491	556	1.205	1.04	1.122	0.449
1A-116	528	557	1.214	0.986	1.1	0.246	469	572	1.078	1.012	1.045	-0.25
1G244	551	482	1.193	0.877	1.035	-0.341	557	502	1.206	0.914	1.06	-0.115
2-HBA	492	492	1.207	0.92	1.064	-0.083	467	527	1.146	0.986	1.066	-0.061
2-Methoxyestradiol	552	620	1.201	1.133	1.167	0.85	579	586	1.26	1.071	1.166	0.837
20(R)-Ginsenoside Rh2	522	588	1.12	1.105	1.112	0.359	578	590	1.24	1.109	1.175	0.918
23-Hydroxybetulinic acid	541	557	1.244	0.986	1.115	0.381	608	547	1.398	0.968	1.183	0.995
3-Dehydrotrametenolic acid	524	476	1.124	0.895	1.01	-0.571	493	465	1.058	0.874	0.966	-0.963
3-Nitropropanoic acid	507	599	1.172	1.1	1.136	0.571	550	498	1.272	0.915	1.094	0.187
3-O-Methylgallic acid	540	574	1.249	1.054	1.152	0.711	471	576	1.089	1.058	1.074	0.007
3,4-Dicaffeoylquinic acid	561	562	1.297	1.032	1.164	0.828	519	550	1.2	1.01	1.105	0.291
3'-Hydroxypterostilbene	564	603	1.304	1.107	1.206	1.198	690	749	1.595	1.376	1.486	3.724
3BDO	539	572	1.135	1.063	1.099	0.237	462	555	0.973	1.032	1.002	-0.634
4-Hydroxybenzyl alcohol	538	474	1.067	0.875	0.971	-0.918	533	458	1.058	0.845	0.952	-1.094
4-METHYLDAPHNETIN	497	547	1.082	1	1.041	-0.286	533	574	1.16	1.049	1.104	0.286
4-MMPB	527	511	1.293	0.956	1.124	0.467	484	519	1.188	0.971	1.079	0.061
4,5-Dicaffeoylquinic acid	609	569	1.4	1.007	1.204	1.18	602	521	1.384	0.922	1.153	0.724
4EGI-1	550	567	1.35	1.061	1.206	1.198	492	618	1.207	1.156	1.182	0.981
4SC-202	685	653	1.457	1.277	1.367	2.655	530	681	1.128	1.331	1.229	1.414
5-(N,N-Hexamethylene)-amiloride	323	379	0.743	0.671	0.707	-3.3	200	303	0.46	0.536	0.498	-5.186
5-Fluorouracil	511	549	1.182	1.008	1.095	0.201	509	560	1.177	1.028	1.102	0.268
5-Fluorouridine	563	515	1.225	0.941	1.083	0.092	491	538	1.069	0.984	1.026	-0.417
5,7,4-TRIMETHOXYFLAVONE	547	557	1.19	1.018	1.104	0.282	520	504	1.132	0.921	1.026	-0.417
7,8-DIHYDROXYFLAVONE	507	488	1.103	0.892	0.998	-0.679	496	498	1.079	0.91	0.994	-0.706
9-ING-41	548	497	1.345	0.93	1.138	0.584	463	549	1.136	1.027	1.081	0.079
A-1155463	520	517	1.195	0.915	1.055	-0.16	536	515	1.232	0.912	1.072	-0.007
A-1210477	535	541	1.313	1.012	1.163	0.81	595	515	1.46	0.964	1.212	1.256
A-1331852	445	576	0.955	1.083	1.019	-0.485	506	579	1.086	1.088	1.087	0.129
A-385358	539	553	1.167	1.006	1.086	0.124	534	617	1.156	1.123	1.14	0.602
Abacavir	457	561	0.907	1.035	0.971	-0.918	503	488	0.998	0.9	0.949	-1.117
ABACAVIR SULFATE	540	568	1.149	1.11	1.13	0.512	576	572	1.226	1.118	1.172	0.896
ABAMECTIN (avermectin B1a shown)	704	623	1.532	1.139	1.336	2.371	686	716	1.493	1.309	1.401	2.962
ABT-737	543	545	1.165	1.024	1.094	0.196	443	473	0.951	0.889	0.92	-1.378
ACACETIN	515	544	1.121	0.995	1.058	-0.133	484	584	1.053	1.068	1.06	-0.111
Acetylshikonin	536	565	1.315	1.057	1.186	1.022	529	529	1.298	0.99	1.144	0.643
Acitretin	535	561	1.23	0.993	1.111	0.35	498	462	1.145	0.818	0.982	-0.823
Actinonin	550	475	1.35	0.889	1.119	0.422	501	562	1.229	1.051	1.14	0.607
ACYCLOVIR	548	568	1.193	1.038	1.115	0.386	478	544	1.04	0.995	1.018	-0.499
ADAPALENE	587	578	1.249	1.13	1.19	1.053	600	595	1.277	1.163	1.22	1.329
Adarotene	529	422	1.223	0.775	0.999	-0.665	521	458	1.205	0.841	1.023	-0.449
Adenosine	548	538	1.267	0.988	1.128	0.494	511	561	1.182	1.03	1.106	0.3
AEE788	385	447	0.826	0.84	0.833	-2.163	191	172	0.41	0.323	0.366	-6.373
Afatinib	434	463	0.931	0.87	0.901	-1.554	274	267	0.588	0.502	0.545	-4.762
AG-825	570	627	1.24	1.146	1.193	1.085	527	622	1.147	1.137	1.142	0.625
AG1024	522	598	1.036	1.103	1.07	-0.029	567	565	1.125	1.042	1.083	0.097
AGK2	583	544	1.262	0.99	1.126	0.48	562	531	1.216	0.966	1.091	0.165
Agrimol B	577	478	1.249	0.87	1.06	-0.12	618	539	1.338	0.981	1.16	0.783
Akti-1/2	609	625	1.296	1.222	1.259	1.681	626	548	1.332	1.071	1.202	1.162
Alantolactone	319	291	0.733	0.515	0.624	-4.049	134	173	0.308	0.306	0.307	-6.91
ALBENDAZOLE	531	575	1.156	1.051	1.103	0.277	524	546	1.14	0.998	1.069	-0.034
Alda-1	541	549	1.251	1.008	1.13	0.512	547	546	1.265	1.003	1.134	0.553
Alexidine (dihydrochloride)	433	629	1.063	1.177	1.12	0.426	214	264	0.525	0.494	0.51	-5.082
Alisertib (MLN8237)	461	459	0.981	0.897	0.939	-1.207	321	406	0.683	0.794	0.739	-3.016
Almorexant	489	501	1.124	0.887	1.006	-0.607	558	513	1.283	0.908	1.095	0.205
Aloesin	502	421	1.232	0.788	1.01	-0.566	452	370	1.109	0.692	0.9	-1.554
Alofanib	521	525	1.118	0.987	1.052	-0.183	463	562	0.994	1.056	1.025	-0.431
Alogliptin (Benzoate)	672	577	1.333	1.065	1.199	1.139	609	583	1.208	1.076	1.142	0.625
Aloperine	543	559	1.165	1.051	1.108	0.318	586	573	1.258	1.077	1.168	0.855
alpha-Hederin	571	572	1.401	1.07	1.236	1.469	536	599	1.315	1.121	1.218	1.311
Alvespimycin (hydrochloride)	477	609	1.097	1.078	1.087	0.133	435	567	1	1.004	1.002	-0.638
Amarogentin	606	502	1.487	0.939	1.213	1.266	546	521	1.34	0.975	1.158	0.765
Amentoflavone	541	557	1.139	1.035	1.087	0.129	496	475	1.044	0.883	0.964	-0.986
AMG-337	414	513	0.952	0.908	0.93	-1.288	413	532	0.949	0.942	0.946	-1.148
AMIFOSTINE	540	505	1.175	0.923	1.049	-0.214	504	501	1.097	0.916	1.006	-0.598
Amuvatinib (MP-470)	684	547	1.455	1.069	1.262	1.708	606	480	1.289	0.938	1.113	0.368
Angelicin	541	536	1.171	0.975	1.073	0.002	511	529	1.106	0.963	1.034	-0.345
Anisomycin	442	484	1.016	0.857	0.936	-1.229	282	265	0.648	0.469	0.558	-4.64
Antineoplaston A10	591	665	1.359	1.177	1.268	1.762	687	698	1.579	1.235	1.407	3.016
Apitolisib	535	589	1.148	1.107	1.128	0.494	634	608	1.361	1.143	1.252	1.617
Apocynin	526	534	1.216	0.981	1.098	0.232	506	542	1.17	0.995	1.082	0.088
Apoptozole	492	548	1.056	1.03	1.043	-0.268	559	589	1.2	1.107	1.154	0.729
Apratastat	307	220	0.609	0.406	0.508	-5.1	179	281	0.355	0.518	0.436	-5.741
Apremilast	509	414	1.102	0.753	0.927	-1.311	485	460	1.05	0.837	0.944	-1.166
APTO-253	632	588	1.254	1.085	1.17	0.873	556	595	1.103	1.098	1.1	0.25
Arctigenin	552	602	1.269	1.065	1.167	0.85	476	424	1.094	0.75	0.922	-1.36
Arteannuin B	588	474	1.262	0.891	1.076	0.034	511	597	1.097	1.122	1.11	0.332
Artemisinin	491	545	1.034	1.013	1.023	-0.444	598	594	1.259	1.104	1.182	0.981
Artesunate	518	511	1.198	0.938	1.068	-0.043	550	578	1.272	1.062	1.167	0.85
Ascomycin	442	442	0.957	0.804	0.881	-1.735	574	540	1.242	0.983	1.112	0.359
Asiatic acid	491	539	1.129	0.954	1.042	-0.282	530	549	1.218	0.972	1.095	0.201
Asiaticoside	565	589	1.212	1.107	1.16	0.783	539	483	1.157	0.908	1.032	-0.363
ASLAN003	505	508	1.168	0.933	1.05	-0.201	513	549	1.186	1.008	1.097	0.219
ASP3026	589	554	1.253	1.083	1.168	0.859	572	471	1.217	0.921	1.069	-0.034
ASPIRIN	634	600	1.38	1.097	1.238	1.496	703	672	1.53	1.229	1.38	2.768
Astilbin	597	502	1.185	0.926	1.056	-0.156	573	541	1.137	0.998	1.067	-0.047
Astragalin	504	602	1.091	1.096	1.094	0.187	436	587	0.944	1.068	1.006	-0.602
AT7519	518	554	1.102	1.083	1.092	0.178	484	544	1.03	1.064	1.047	-0.232
AT9283	294	298	0.619	0.554	0.587	-4.388	175	143	0.368	0.266	0.317	-6.819
ATB-346	539	505	1.246	0.927	1.086	0.124	561	543	1.297	0.997	1.147	0.67
Atorvastatin (hemicalcium salt)	579	547	1.331	0.968	1.15	0.693	444	466	1.021	0.825	0.923	-1.351
Atractylenolide II	513	500	1.101	0.94	1.02	-0.471	506	473	1.086	0.889	0.988	-0.769
Atractylenolide III	560	497	1.212	0.904	1.058	-0.133	491	442	1.063	0.804	0.933	-1.256
Aurintricarboxylic acid	494	558	0.98	1.03	1.005	-0.611	526	523	1.044	0.965	1.004	-0.616
Aurora A Inhibitor I	524	466	1.115	0.911	1.013	-0.539	465	428	0.989	0.837	0.913	-1.441
Avadomide	585	533	1.161	0.983	1.072	-0.007	587	526	1.165	0.97	1.067	-0.047
Avicularin	583	547	1.431	1.023	1.227	1.392	564	465	1.384	0.87	1.127	0.49
AVN-944	493	482	1.133	0.853	0.993	-0.72	485	501	1.115	0.887	1.001	-0.647
AVOBENZONE	570	612	1.24	1.119	1.18	0.963	530	549	1.153	1.004	1.078	0.052
AX-024	512	534	1.177	0.945	1.061	-0.106	461	560	1.06	0.991	1.026	-0.426
AZ 628	627	682	1.441	1.207	1.324	2.267	584	618	1.343	1.094	1.219	1.315
AZ960	584	608	1.343	1.076	1.21	1.234	365	380	0.839	0.673	0.756	-2.858
AZA1	602	523	1.194	0.965	1.079	0.061	484	542	0.96	1	0.98	-0.837
AZADIRACHTIN	524	607	1.14	1.11	1.125	0.471	560	529	1.219	0.967	1.093	0.183
Azathioprine	587	509	1.165	0.939	1.052	-0.187	579	610	1.149	1.125	1.137	0.58
AZD-5991	599	642	1.188	1.185	1.187	1.026	632	642	1.254	1.185	1.22	1.324
AZD-7648	601	536	1.475	1.003	1.239	1.5	594	519	1.458	0.971	1.214	1.279
AZD-8055	473	531	0.938	0.98	0.959	-1.026	512	469	1.016	0.865	0.941	-1.193
AZD1208	548	407	1.267	0.747	1.007	-0.593	465	459	1.075	0.843	0.959	-1.026
AZD3463	466	465	0.991	0.909	0.95	-1.108	237	183	0.504	0.358	0.431	-5.791
AZD4320	271	425	0.623	0.752	0.688	-3.476	109	142	0.251	0.251	0.251	-7.415
AZD5582	94	233	0.231	0.436	0.334	-6.67	125	157	0.307	0.294	0.3	-6.968
Azilsartan	519	477	1.193	0.844	1.018	-0.49	406	519	0.933	0.919	0.926	-1.324
Bafetinib	452	558	1.039	0.988	1.014	-0.535	508	579	1.168	1.025	1.096	0.214
BAI1	494	461	1.069	0.839	0.954	-1.072	432	469	0.935	0.854	0.895	-1.608
BAICALEIN	459	580	0.999	1.06	1.03	-0.39	543	472	1.182	0.863	1.022	-0.453
BAM7	577	574	1.334	1.054	1.194	1.094	555	582	1.283	1.069	1.176	0.932
Baohuoside I	514	459	1.113	0.835	0.974	-0.891	437	468	0.946	0.852	0.899	-1.568
Barasertib	670	614	1.329	1.133	1.231	1.428	663	587	1.315	1.083	1.199	1.139
Barasertib (AZD1152-HQPA)	579	601	1.232	1.175	1.204	1.18	574	611	1.221	1.195	1.208	1.22
Bardoxolone methyl	480	459	0.952	0.847	0.899	-1.563	4	3	0.008	0.006	0.007	-9.617
Batabulin	578	552	1.24	1.038	1.139	0.598	511	606	1.097	1.139	1.118	0.408
Batabulin (sodium)	467	635	1.011	1.156	1.083	0.097	553	623	1.197	1.134	1.166	0.837
BAY 11-7082	598	532	1.187	0.982	1.084	0.106	50	368	0.099	0.679	0.389	-6.17
BAY 11-7085	335	356	0.822	0.666	0.744	-2.966	38	19	0.093	0.036	0.064	-9.098
BAY 61-3606 (dihydrochloride)	410	460	0.88	0.865	0.873	-1.807	255	323	0.547	0.607	0.577	-4.473
BAY 87-2243	532	555	1.152	1.01	1.081	0.074	555	455	1.201	0.828	1.014	-0.526
BCL6-IN-5	564	512	1.221	0.932	1.076	0.034	546	590	1.182	1.074	1.128	0.499
Belnacasan	537	506	1.162	0.921	1.042	-0.282	538	536	1.165	0.975	1.07	-0.025
Bendamustine (hydrochloride)	567	501	1.391	0.937	1.164	0.823	541	531	1.328	0.993	1.161	0.792
BENZBROMARONE	538	600	1.171	1.097	1.134	0.553	520	609	1.132	1.113	1.122	0.449
BENZYL ISOTHIOCYANATE	454	492	0.988	0.899	0.944	-1.166	546	435	1.188	0.795	0.992	-0.733
BERBAMINE HYDROCHLORIDE	536	571	1.14	1.116	1.128	0.499	560	582	1.191	1.138	1.164	0.828
Bergenin	493	598	1.21	1.119	1.164	0.828	529	517	1.298	0.967	1.133	0.539
beta-LAPACHONE	489	500	1.064	0.914	0.989	-0.756	494	519	1.075	0.949	1.012	-0.548
beta-SITOSTEROL	606	647	1.319	1.183	1.251	1.608	587	547	1.277	1	1.139	0.593
Betamethasone	590	529	1.277	0.963	1.12	0.426	525	509	1.136	0.926	1.031	-0.377
Betulinic acid	536	508	1.315	0.95	1.132	0.539	501	516	1.229	0.965	1.097	0.219
BG45	565	537	1.212	1.009	1.11	0.341	549	475	1.178	0.893	1.035	-0.336
BH3I-1	581	489	1.258	0.89	1.074	0.011	496	515	1.074	0.937	1.006	-0.607
BI 2536	574	619	1.242	1.126	1.184	1.004	488	686	1.056	1.248	1.152	0.715
BI-3802	498	575	0.988	1.061	1.024	-0.435	527	588	1.046	1.085	1.066	-0.065
BI-3812	578	497	1.24	0.934	1.087	0.129	565	523	1.212	0.983	1.097	0.223
BI-847325	620	586	1.521	1.096	1.308	2.127	509	552	1.249	1.033	1.141	0.616
BIBR 1532	565	454	1.223	0.826	1.024	-0.435	535	519	1.158	0.944	1.051	-0.196
Bioymifi	510	499	1.104	0.908	1.006	-0.602	513	498	1.11	0.906	1.008	-0.584
Birinapant	294	291	0.68	0.534	0.607	-4.203	241	276	0.557	0.507	0.532	-4.879
BISABOLOL	514	522	1.119	0.954	1.036	-0.327	567	572	1.234	1.046	1.14	0.607
Bisdemethoxycurcumin	469	629	1.084	1.155	1.119	0.422	525	583	1.214	1.071	1.143	0.629
BJE6-106	494	614	1.075	1.122	1.098	0.232	425	637	0.925	1.165	1.045	-0.25
BLM-IN-1	470	596	1.153	1.115	1.134	0.553	556	497	1.364	0.93	1.147	0.67
BML-210	642	591	1.378	1.111	1.244	1.55	654	574	1.403	1.079	1.241	1.518
BML-277	588	567	1.352	1.004	1.178	0.95	632	573	1.453	1.014	1.234	1.45
BMS-1	478	506	1.099	0.896	0.998	-0.679	466	496	1.071	0.878	0.974	-0.887
BMS-202	605	527	1.399	0.968	1.184	0.999	512	603	1.184	1.107	1.146	0.656
BMS-536924	310	533	0.675	0.974	0.825	-2.24	544	383	1.184	0.7	0.942	-1.18
BMS-833923	476	514	1.101	0.944	1.022	-0.453	471	570	1.089	1.047	1.068	-0.043
BO-264	535	585	1.313	1.094	1.204	1.18	436	570	1.07	1.066	1.068	-0.043
BOC-D-FMK	497	511	1.082	0.934	1.008	-0.584	545	547	1.186	1	1.093	0.183
Bornyl acetate	558	480	1.208	0.874	1.041	-0.286	570	516	1.234	0.939	1.086	0.124
Bortezomib	503	605	1.163	1.111	1.137	0.58	204	224	0.472	0.411	0.442	-5.696
Brassinolide	549	683	1.269	1.254	1.261	1.703	581	583	1.343	1.071	1.207	1.211
Brazilin	579	539	1.149	0.994	1.071	-0.011	527	565	1.046	1.042	1.044	-0.259
BRD3308	606	475	1.487	0.889	1.188	1.04	681	560	1.671	1.048	1.36	2.587
Brevilin A	527	573	1.046	1.057	1.051	-0.192	535	626	1.062	1.155	1.108	0.323
Bromosporine	557	581	1.185	1.136	1.16	0.792	451	539	0.96	1.054	1.007	-0.593
Bruceine D	434	494	1.065	0.924	0.994	-0.706	411	487	1.009	0.911	0.96	-1.017
Brusatol	430	391	0.994	0.718	0.856	-1.956	293	269	0.677	0.494	0.586	-4.397
BT2	523	557	1.122	1.047	1.084	0.106	530	522	1.137	0.981	1.059	-0.124
BTdCPU	249	367	0.576	0.674	0.625	-4.04	214	256	0.495	0.47	0.482	-5.326
BTR-1	502	467	1.087	0.85	0.968	-0.941	589	463	1.275	0.843	1.059	-0.124
BTSA1	555	552	1.201	1.005	1.103	0.273	554	468	1.199	0.852	1.026	-0.426
Bucladesine (calcium)	588	497	1.352	0.88	1.116	0.39	487	515	1.12	0.912	1.016	-0.512
Bufotalin	3	23	0.006	0.042	0.024	-9.463	7	13	0.015	0.024	0.02	-9.504
Buparlisib (BKM120, NVP-BKM120)	625	550	1.33	1.075	1.203	1.171	704	530	1.498	1.036	1.267	1.753
BUSULFAN	501	569	1.09	1.04	1.065	-0.07	538	554	1.171	1.013	1.092	0.174
Butein	611	624	1.3	1.22	1.26	1.69	605	665	1.287	1.3	1.293	1.992
BUTYLATED HYDROXYANISOLE	513	518	1.116	0.947	1.032	-0.372	547	548	1.19	1.002	1.096	0.21
BUTYLATED HYDROXYTOLUENE	524	543	1.115	1.062	1.088	0.142	601	540	1.279	1.056	1.168	0.855
BV6	319	337	0.738	0.619	0.678	-3.557	249	271	0.576	0.498	0.537	-4.834
BX-912	504	582	1.097	1.064	1.08	0.07	572	676	1.245	1.236	1.24	1.514
C-DIM12	586	532	1.268	0.968	1.118	0.408	476	561	1.03	1.021	1.026	-0.426
C188-9	510	519	1.094	0.976	1.035	-0.341	525	523	1.127	0.983	1.055	-0.16
C646	558	531	1.29	0.975	1.133	0.539	534	510	1.235	0.937	1.086	0.12
CA-5f	490	539	1.133	0.99	1.062	-0.102	467	513	1.08	0.942	1.011	-0.557
Cabozantinib (XL184, BMS-907351)	671	617	1.428	1.206	1.317	2.204	715	612	1.521	1.196	1.358	2.578
Cabozantinib malate (XL184)	588	611	1.251	1.195	1.223	1.356	666	503	1.417	0.983	1.2	1.148
Calcimycin	645	724	1.28	1.336	1.308	2.123	606	740	1.202	1.365	1.284	1.902
Calcium dobesilate	559	559	1.109	1.031	1.07	-0.025	553	463	1.097	0.854	0.976	-0.878
Calycosin	554	522	1.36	0.977	1.169	0.864	607	483	1.49	0.904	1.197	1.121
Cambinol	302	541	0.599	0.998	0.798	-2.475	505	583	1.002	1.076	1.039	-0.305
Camptothecin	359	383	0.777	0.697	0.737	-3.03	517	494	1.119	0.899	1.009	-0.575
Candesartan Cilexetil	525	548	1.127	1.03	1.078	0.052	605	512	1.298	0.962	1.13	0.517
Capecitabine	601	587	1.39	1.078	1.234	1.455	470	510	1.087	0.937	1.012	-0.548
Capmatinib	557	485	1.206	0.883	1.044	-0.255	540	434	1.169	0.79	0.98	-0.841
CAPSAICIN	282	313	0.614	0.572	0.593	-4.329	260	261	0.566	0.477	0.521	-4.974
Capsazepine	473	507	1.094	0.931	1.013	-0.544	322	404	0.745	0.742	0.744	-2.971
Cardamonin	536	596	1.232	1.055	1.144	0.638	585	571	1.345	1.011	1.178	0.95
Carvacrol	549	506	1.178	0.951	1.064	-0.074	518	564	1.112	1.06	1.086	0.12
CASIN	491	564	1.054	1.06	1.057	-0.142	470	513	1.009	0.964	0.986	-0.778
CAY10505	540	531	1.325	0.993	1.159	0.778	558	525	1.369	0.982	1.176	0.927
CBL0137 hydrochloride	518	571	1.271	1.068	1.17	0.873	343	460	0.842	0.861	0.851	-1.996
CC-223	520	543	1.106	1.062	1.084	0.102	568	542	1.209	1.06	1.135	0.557
CCCP	504	471	1	0.869	0.934	-1.247	539	571	1.069	1.054	1.062	-0.102
CCF642	503	513	1.156	0.908	1.032	-0.368	508	531	1.168	0.94	1.054	-0.169
CCG-1423	503	522	1.163	0.959	1.061	-0.106	545	488	1.26	0.896	1.078	0.047
CCT 137690	547	544	1.19	0.995	1.092	0.178	427	519	0.929	0.949	0.939	-1.207
CCT007093	576	557	1.332	1.023	1.178	0.945	543	550	1.255	1.01	1.132	0.539
CCT128930	495	395	1.053	0.772	0.912	-1.446	270	293	0.574	0.573	0.573	-4.505
CDDO-2P-Im	320	482	0.736	0.853	0.794	-2.511	4	6	0.009	0.011	0.01	-9.589
CDDO-3P-Im	449	462	1.032	0.818	0.925	-1.333	4	5	0.009	0.009	0.009	-9.599
CDDO-Im	45	81	0.097	0.147	0.122	-8.579	10	14	0.022	0.025	0.024	-9.468
CDK9-IN-7	567	500	1.125	0.923	1.024	-0.44	358	384	0.71	0.708	0.709	-3.282
CDKI-73	589	577	1.354	1.021	1.188	1.035	503	631	1.156	1.117	1.136	0.575
Ceranib-2	430	581	0.989	1.028	1.008	-0.58	356	543	0.818	0.961	0.889	-1.654
Cereblon modulator 1	535	546	1.062	1.007	1.034	-0.345	564	445	1.119	0.821	0.97	-0.927
Cerulenin	482	602	1.108	1.065	1.086	0.124	486	577	1.117	1.021	1.069	-0.034
CGP 57380	561	509	1.297	0.935	1.116	0.39	669	591	1.547	1.085	1.316	2.195
Chelerythrine (chloride)	554	586	1.281	1.076	1.179	0.954	579	577	1.339	1.06	1.2	1.144
Chelidonic acid	556	555	1.103	1.024	1.063	-0.083	603	543	1.196	1.002	1.099	0.237
Chelidonine	629	566	1.454	1.039	1.246	1.568	580	753	1.341	1.383	1.362	2.61
CHIR-124	309	400	0.71	0.708	0.709	-3.282	250	260	0.575	0.46	0.517	-5.01
CHS-828	540	513	1.159	0.964	1.062	-0.102	511	502	1.097	0.944	1.02	-0.471
CIANIDANOL	438	497	0.953	0.909	0.931	-1.279	494	480	1.075	0.878	0.976	-0.868
CICLOPIROX OLAMINE	544	509	1.184	0.931	1.058	-0.138	578	624	1.258	1.141	1.2	1.144
CID 2011756	501	511	0.994	0.943	0.968	-0.941	502	565	0.996	1.042	1.019	-0.485
CID5721353	462	590	1.062	1.044	1.053	-0.178	505	558	1.161	0.988	1.074	0.016
CID755673	508	488	1.175	0.896	1.036	-0.336	522	505	1.207	0.927	1.067	-0.052
CIL56	14	13	0.03	0.024	0.027	-9.436	30	39	0.064	0.073	0.068	-9.062
Cilengitide	23	70	0.05	0.127	0.088	-8.881	16	21	0.035	0.038	0.037	-9.35
Cinchonine	520	478	1.276	0.894	1.085	0.111	530	483	1.301	0.904	1.102	0.268
Cinobufagin	16	18	0.035	0.033	0.034	-9.373	5	13	0.011	0.024	0.018	-9.522
CIPROFLOXACIN	608	557	1.323	1.018	1.171	0.882	503	501	1.095	0.916	1.006	-0.607
CITICOLINE	591	564	1.286	1.031	1.159	0.774	473	521	1.029	0.952	0.99	-0.742
CK2/ERK8-IN-1	534	608	1.228	1.076	1.152	0.715	560	578	1.287	1.023	1.155	0.742
Cl-amidine (hydrochloride)	583	478	1.157	0.882	1.02	-0.48	506	552	1.004	1.018	1.011	-0.557
Cladribine	578	451	1.24	0.848	1.044	-0.259	555	445	1.191	0.836	1.014	-0.535
Clitocine	634	627	1.258	1.157	1.208	1.216	553	571	1.097	1.054	1.075	0.025
Clofarabine	531	517	1.149	0.941	1.045	-0.25	552	493	1.195	0.897	1.046	-0.241
Clofilium tosylate	537	587	1.318	1.098	1.208	1.22	550	542	1.35	1.014	1.182	0.986
CM-272	587	576	1.165	1.063	1.114	0.372	676	621	1.341	1.146	1.244	1.541
CMC2.24	524	576	1.205	1.019	1.112	0.354	539	568	1.239	1.005	1.122	0.444
CMLD-2	496	477	1.147	0.876	1.012	-0.553	478	524	1.105	0.962	1.034	-0.354
CNDAC (hydrochloride)	538	488	1.067	0.9	0.984	-0.805	558	476	1.107	0.878	0.992	-0.724
Cobimetinib	600	596	1.19	1.1	1.145	0.652	598	606	1.187	1.118	1.153	0.72
COG1410	556	526	1.286	0.966	1.126	0.48	440	485	1.017	0.891	0.954	-1.072
Colchicine	576	662	1.236	1.244	1.24	1.509	449	650	0.964	1.222	1.093	0.183
Columbianadin	575	551	1.141	1.017	1.079	0.056	540	545	1.071	1.006	1.038	-0.309
Corilagin	514	557	1.182	0.986	1.084	0.102	529	553	1.216	0.979	1.097	0.223
Costunolide	509	477	1.249	0.892	1.07	-0.02	427	453	1.048	0.848	0.948	-1.126
COTI-2	386	516	0.828	0.97	0.899	-1.568	487	474	1.045	0.891	0.968	-0.945
CPI-203	539	569	1.157	1.07	1.114	0.368	592	604	1.27	1.135	1.203	1.171
CPTH2	582	552	1.26	1.005	1.132	0.539	650	623	1.407	1.134	1.27	1.784
Crolibulin	477	600	1.097	1.062	1.079	0.061	458	654	1.053	1.158	1.105	0.296
CRT0066101 dihydrochloride	518	529	1.127	0.967	1.047	-0.232	400	462	0.871	0.845	0.858	-1.938
CRUSTECDYSONE	520	565	1.132	1.033	1.082	0.088	515	516	1.121	0.943	1.032	-0.368
CTX1	580	565	1.151	1.042	1.096	0.214	516	535	1.024	0.987	1.006	-0.607
Cucurbitacin B	8	7	0.018	0.012	0.015	-9.544	6	9	0.014	0.016	0.015	-9.544
CUDC-427	270	383	0.579	0.72	0.649	-3.819	291	388	0.624	0.729	0.676	-3.575
CUDC-907	613	247	1.304	0.483	0.893	-1.617	508	173	1.081	0.338	0.71	-3.278
CURCUMIN	423	605	0.921	1.106	1.014	-0.535	538	559	1.171	1.022	1.096	0.214
Curcumol	533	480	1.225	0.85	1.038	-0.318	488	596	1.122	1.055	1.088	0.142
Cynaropicrin	459	500	0.911	0.923	0.917	-1.405	173	216	0.343	0.399	0.371	-6.332
Cynaroside	525	514	1.214	0.944	1.079	0.056	646	561	1.494	1.03	1.262	1.708
Cytarabine	562	460	1.299	0.845	1.072	-0.007	574	389	1.327	0.714	1.02	-0.471
D 4476	532	551	1.132	1.077	1.104	0.286	497	448	1.057	0.876	0.966	-0.959
D-Pantothenic acid (hemicalcium salt)	537	484	1.162	0.881	1.022	-0.462	599	564	1.297	1.026	1.162	0.801
D-Pantothenic acid (sodium)	602	563	1.392	1.034	1.213	1.266	558	576	1.29	1.058	1.174	0.914
Dacomitinib (PF299804, PF299)	482	461	1.026	0.901	0.964	-0.986	398	420	0.847	0.821	0.834	-2.154
Daphnetin	401	502	0.853	0.981	0.917	-1.405	489	455	1.04	0.89	0.965	-0.972
Dapivirine	526	583	1.129	1.096	1.112	0.359	568	485	1.219	0.912	1.066	-0.065
DAPT	583	559	1.251	1.051	1.151	0.706	547	582	1.174	1.094	1.134	0.553
Dasatinib	5	10	0.011	0.02	0.016	-9.54	9	11	0.019	0.022	0.02	-9.495
Daunorubicin (hydrochloride)	568	633	1.219	1.19	1.204	1.189	418	387	0.897	0.727	0.812	-2.353
Dauricine	570	550	1.399	1.029	1.214	1.275	688	699	1.688	1.308	1.498	3.837
DB1976 (dihydrochloride)	552	446	1.095	0.823	0.959	-1.026	505	526	1.002	0.97	0.986	-0.783
DBeQ	557	531	1.28	0.94	1.11	0.336	621	613	1.428	1.085	1.256	1.658
dBET6	521	530	1.279	0.992	1.136	0.566	478	548	1.173	1.025	1.099	0.237
DC661	417	536	0.959	0.949	0.954	-1.072	50	69	0.115	0.122	0.118	-8.61
DCP-LA	568	486	1.229	0.884	1.056	-0.147	505	533	1.093	0.97	1.031	-0.372
DCZ0415	441	606	1.014	1.073	1.043	-0.264	389	653	0.894	1.156	1.025	-0.431
Decitabine	575	543	1.141	1.002	1.071	-0.011	498	514	0.988	0.948	0.968	-0.945
Decursin	548	570	1.267	1.047	1.157	0.76	471	557	1.089	1.023	1.056	-0.151
DEFERIPRONE	513	571	1.116	1.044	1.08	0.065	579	567	1.26	1.037	1.148	0.684
Degrasyn	522	460	1.207	0.845	1.026	-0.422	28	39	0.065	0.072	0.068	-9.062
Deguelin	546	556	1.262	1.021	1.142	0.62	553	503	1.279	0.924	1.101	0.259
Dehydrocorydaline	564	598	1.304	1.098	1.201	1.157	569	549	1.316	1.008	1.162	0.805
DEHYDRODIHYDROROTENONE	536	574	1.14	1.122	1.131	0.526	656	592	1.396	1.157	1.276	1.838
DEL-22379	507	589	1.172	1.082	1.127	0.49	344	472	0.795	0.867	0.831	-2.181
Delanzomib	490	748	0.972	1.38	1.176	0.932	632	770	1.254	1.421	1.337	2.389
Demethoxycurcumin	542	511	1.253	0.938	1.095	0.205	485	492	1.121	0.904	1.012	-0.544
Demethylzeylasteral	337	453	0.775	0.802	0.788	-2.565	474	617	1.09	1.092	1.091	0.165
DERACOXIB	553	618	1.203	1.13	1.167	0.846	518	528	1.127	0.965	1.046	-0.241
Desacetylcinobufotalin	510	639	1.252	1.196	1.224	1.365	369	366	0.906	0.685	0.796	-2.502
Desmorpholinyl Navitoclax-NH-Me	353	563	0.764	1.025	0.894	-1.608	305	439	0.66	0.799	0.73	-3.097
Desoxyrhaponticin	583	497	1.251	0.934	1.092	0.178	604	520	1.296	0.977	1.137	0.575
Devimistat	538	506	1.067	0.934	1	-0.652	551	540	1.093	0.996	1.044	-0.255
DIALLYL TRISULFIDE	678	513	1.476	0.938	1.207	1.211	540	528	1.175	0.965	1.07	-0.025
DIATRIZOIC ACID	593	561	1.291	1.026	1.159	0.774	594	574	1.293	1.049	1.171	0.887
Diclofenac	528	581	1.048	1.072	1.06	-0.115	503	560	0.998	1.033	1.015	-0.517
Diclofenac (potassium)	582	590	1.155	1.089	1.122	0.444	494	615	0.98	1.135	1.058	-0.138
DICLOFENAC SODIUM	538	578	1.145	1.13	1.138	0.584	551	561	1.172	1.097	1.135	0.557
DICTAMNINE	484	588	1.053	1.075	1.064	-0.079	444	575	0.966	1.051	1.008	-0.58
Didesmethylrocaglamide	227	273	0.557	0.511	0.534	-4.861	188	258	0.461	0.483	0.472	-5.421
Dihydroartemisinin	485	606	1.115	1.073	1.094	0.192	355	555	0.816	0.982	0.899	-1.568
Dihydrocapsaicin	546	533	1.172	1.002	1.087	0.129	489	475	1.049	0.893	0.971	-0.918
DIM-C-pPhOH	529	490	1.05	0.904	0.977	-0.864	607	620	1.204	1.144	1.174	0.914
Dinaciclib	445	540	1.023	0.956	0.989	-0.751	503	513	1.156	0.908	1.032	-0.368
Dinoprost (tromethamine salt)	544	576	1.251	1.019	1.135	0.562	549	524	1.262	0.927	1.094	0.196
Dioscin	518	535	1.198	0.983	1.09	0.16	222	173	0.513	0.318	0.416	-5.931
DIPYRIDAMOLE	501	576	1.066	1.126	1.096	0.21	548	507	1.166	0.991	1.078	0.052
DISULFIRAM	446	517	0.949	1.011	0.98	-0.837	292	374	0.621	0.731	0.676	-3.58
Docetaxel	589	590	1.354	1.044	1.199	1.139	526	634	1.209	1.122	1.166	0.837
Doxorubicin (hydrochloride)	562	486	1.299	0.893	1.096	0.21	309	311	0.714	0.571	0.642	-3.882
Dp44mT	687	545	1.579	0.965	1.272	1.798	628	701	1.444	1.241	1.342	2.434
Dracorhodin perchlorate	600	513	1.472	0.96	1.216	1.293	583	521	1.431	0.975	1.203	1.175
Droxinostat	391	532	0.832	1.04	0.936	-1.234	549	475	1.168	0.929	1.048	-0.219
DTP3 (TFA)	536	562	1.239	1.032	1.136	0.566	492	486	1.138	0.893	1.015	-0.517
Dutasteride	502	520	1.077	0.977	1.027	-0.413	516	553	1.107	1.039	1.073	0.002
E64FC26	350	188	0.859	0.352	0.605	-4.216	2	61	0.005	0.114	0.06	-9.143
EB-3D	476	484	1.03	0.881	0.956	-1.058	525	460	1.136	0.837	0.986	-0.778
Ecabet (sodium)	530	536	1.147	0.975	1.061	-0.106	492	528	1.065	0.961	1.013	-0.539
Echinocystic acid	478	599	1.105	1.1	1.102	0.268	550	603	1.272	1.107	1.19	1.053
EDARAVONE	545	522	1.186	0.954	1.07	-0.025	515	475	1.121	0.868	0.994	-0.706
EGFR-IN-12	454	515	1.114	0.964	1.039	-0.305	536	538	1.315	1.007	1.161	0.796
EI1	545	503	1.18	0.915	1.047	-0.228	513	450	1.11	0.819	0.965	-0.977
EL-102	632	610	1.356	1.147	1.252	1.613	570	620	1.223	1.165	1.194	1.094
Elesclomol	411	483	0.89	0.879	0.885	-1.699	389	532	0.842	0.968	0.905	-1.514
ELR510444	535	641	1.23	1.135	1.183	0.99	490	583	1.126	1.032	1.079	0.056
Eltrombopag	604	482	1.198	0.889	1.043	-0.264	526	505	1.044	0.932	0.988	-0.765
Embelin	514	512	1.261	0.958	1.109	0.332	465	427	1.141	0.799	0.97	-0.927
Emricasan	573	380	1.406	0.711	1.058	-0.129	568	481	1.394	0.9	1.147	0.67
ENMD-2076	520	528	1.106	1.032	1.069	-0.034	278	252	0.591	0.493	0.542	-4.789
ENMD-2076 L-(+)-Tartaric acid	394	516	0.838	1.009	0.923	-1.347	468	321	0.996	0.628	0.812	-2.353
Entinostat (MS-275)	634	595	1.349	1.163	1.256	1.654	594	663	1.264	1.296	1.28	1.87
Enzastaurin (LY317615)	568	527	1.209	1.03	1.119	0.422	578	574	1.23	1.122	1.176	0.932
EPI-001	576	463	1.247	0.843	1.045	-0.25	579	462	1.253	0.841	1.047	-0.232
Epibrassinolide	657	619	1.304	1.142	1.223	1.356	608	576	1.206	1.063	1.135	0.557
Epirubicin (hydrochloride)	609	558	1.408	1.025	1.216	1.297	322	396	0.745	0.727	0.736	-3.039
Epothilone A	433	586	0.937	1.066	1.002	-0.643	471	637	1.019	1.159	1.089	0.147
Epothilone B	487	593	1.054	1.079	1.066	-0.056	414	606	0.896	1.103	1	-0.661
Eprenetapopt	542	558	1.173	1.015	1.094	0.192	389	509	0.842	0.926	0.884	-1.703
EPZ004777	469	551	1.006	1.036	1.021	-0.467	489	532	1.049	1	1.024	-0.435
EPZ020411 (hydrochloride)	639	509	1.469	0.901	1.185	1.013	593	495	1.363	0.876	1.119	0.422
Erdafitinib	515	449	1.115	0.817	0.966	-0.963	344	416	0.745	0.757	0.751	-2.903
Eriocitrin	486	493	1.193	0.922	1.058	-0.138	448	538	1.099	1.007	1.053	-0.178
Escin	603	541	1.269	1.006	1.138	0.584	546	405	1.149	0.753	0.951	-1.099
Ethoxysanguinarine	1	1	0.002	0.002	0.002	-9.662	64	43	0.139	0.078	0.109	-8.701
Etidronic acid	509	530	1.092	0.996	1.044	-0.259	504	533	1.082	1.002	1.042	-0.277
Etomoxir	532	477	1.306	0.892	1.099	0.237	582	508	1.428	0.95	1.189	1.049
Etomoxir (sodium salt)	533	506	1.122	0.941	1.032	-0.372	484	517	1.019	0.961	0.99	-0.747
Etoposide	602	580	1.194	1.07	1.132	0.535	567	543	1.125	1.002	1.063	-0.083
Etretinate	516	561	1.193	1.03	1.111	0.35	566	508	1.309	0.933	1.121	0.435
EUGENOL	531	580	1.156	1.06	1.108	0.318	530	546	1.153	0.998	1.075	0.025
Eupatorin	576	605	1.247	1.101	1.174	0.914	613	552	1.327	1.005	1.166	0.841
Euphorbia Factor L2	538	536	1.32	1.003	1.162	0.801	479	514	1.175	0.962	1.068	-0.038
Everolimus	561	452	1.297	0.83	1.063	-0.083	545	437	1.26	0.803	1.032	-0.372
Evofosfamide	563	587	1.294	1.039	1.167	0.846	535	615	1.23	1.088	1.159	0.778
Ezatiostat	612	529	1.325	0.963	1.144	0.643	519	479	1.123	0.872	0.998	-0.679
F16	543	470	1.333	0.879	1.106	0.3	520	502	1.276	0.939	1.107	0.314
Fangchinoline	517	532	1.119	0.968	1.043	-0.264	503	599	1.089	1.09	1.09	0.151
FB23-2	511	486	1.254	0.909	1.082	0.079	558	505	1.369	0.945	1.157	0.76
Fedratinib (SAR302503 or TG101348)	504	475	1.072	0.929	1.001	-0.652	487	220	1.036	0.43	0.733	-3.066
FENBUFEN	537	554	1.169	1.013	1.091	0.165	568	570	1.236	1.042	1.139	0.598
FENOLDOPAM MESYLATE	542	588	1.18	1.075	1.128	0.494	478	500	1.04	0.914	0.977	-0.864
Fenoprofen (Calcium hydrate)	539	598	1.246	1.098	1.172	0.896	572	528	1.323	0.97	1.147	0.665
Ferrostatin-1	399	573	0.917	1.014	0.966	-0.968	334	529	0.768	0.936	0.852	-1.992
Fidaxomicin	567	462	1.311	0.848	1.079	0.061	573	523	1.325	0.961	1.143	0.634
Filanesib	493	492	1.067	0.895	0.981	-0.828	501	426	1.084	0.775	0.929	-1.293
Fimasartan	473	601	1.087	1.064	1.075	0.025	481	602	1.106	1.065	1.086	0.115
Fipronil	494	554	1.069	1.008	1.038	-0.309	506	512	1.095	0.932	1.014	-0.535
FISETIN	590	571	1.284	1.044	1.164	0.823	632	587	1.375	1.073	1.224	1.365
Flavokawain A	558	573	1.208	1.043	1.126	0.476	621	635	1.344	1.156	1.25	1.599
Flavokawain B	629	606	1.248	1.118	1.183	0.995	670	575	1.329	1.061	1.195	1.103
Flavokawain C	462	493	0.917	0.91	0.913	-1.437	432	536	0.857	0.989	0.923	-1.351
Flavopiridol	368	481	0.801	0.879	0.84	-2.1	464	462	1.01	0.845	0.927	-1.311
FLLL32	480	595	1.045	1.088	1.066	-0.056	408	457	0.888	0.835	0.861	-1.906
Floxuridine	499	479	1.147	0.848	0.998	-0.679	514	550	1.182	0.973	1.077	0.043
Flubendazole	521	624	1.198	1.104	1.151	0.706	453	549	1.041	0.972	1.006	-0.598
Fludarabine	453	478	0.972	0.898	0.935	-1.243	538	451	1.155	0.848	1.002	-0.643
Fludarabine (phosphate)	582	426	1.428	0.797	1.112	0.359	633	481	1.553	0.9	1.226	1.387
Flunisolide	600	484	1.472	0.906	1.189	1.049	436	519	1.07	0.971	1.02	-0.471
Fluorizoline	473	560	1.087	0.991	1.039	-0.305	239	464	0.549	0.821	0.685	-3.499
Flupentixol dihydrochloride	559	566	1.21	1.03	1.12	0.426	526	623	1.139	1.134	1.136	0.575
FLURBIPROFEN	366	579	0.797	1.059	0.928	-1.306	601	502	1.308	0.918	1.113	0.363
Fluvastatin (sodium)	384	344	0.831	0.626	0.728	-3.106	408	289	0.883	0.526	0.705	-3.323
FORMONONETIN	490	523	1.043	1.022	1.032	-0.363	518	580	1.102	1.134	1.118	0.408
Fosifloxuridine nafalbenamide	518	545	1.028	1.006	1.017	-0.503	541	543	1.073	1.002	1.038	-0.318
FR 180204	559	533	1.109	0.983	1.046	-0.241	503	611	0.998	1.127	1.062	-0.092
Fraxetin	628	566	1.452	1.039	1.245	1.559	564	492	1.304	0.904	1.104	0.282
FTI-277 (hydrochloride)	511	570	1.097	1.071	1.084	0.102	586	562	1.258	1.056	1.157	0.76
Fulvestrant	601	608	1.308	1.112	1.21	1.238	634	585	1.38	1.069	1.224	1.369
Furazolidone	564	516	1.384	0.965	1.174	0.918	486	597	1.193	1.117	1.155	0.742
FW1256	526	507	1.209	0.897	1.053	-0.178	568	577	1.306	1.021	1.164	0.819
FX-11	573	589	1.247	1.077	1.162	0.805	563	618	1.225	1.13	1.178	0.945
FX1	607	550	1.49	1.029	1.26	1.685	566	546	1.389	1.022	1.206	1.198
G-749	602	526	1.281	1.028	1.155	0.738	618	540	1.315	1.056	1.186	1.017
G5-7	507	494	1.006	0.911	0.959	-1.031	357	455	0.708	0.839	0.773	-2.7
Galanthamine	543	465	1.165	0.874	1.02	-0.48	467	573	1.002	1.077	1.039	-0.3
GALLIC ACID	597	537	1.27	1.05	1.16	0.787	582	612	1.238	1.196	1.217	1.302
Gambogic Acid	475	489	1.098	0.898	0.998	-0.674	4	4	0.009	0.007	0.008	-9.608
Ganetespib	528	499	1.143	0.908	1.026	-0.426	509	488	1.102	0.888	0.995	-0.702
Ganoderic acid A	536	543	1.15	1.021	1.085	0.115	545	598	1.17	1.124	1.147	0.67
Garcinol	564	632	1.119	1.166	1.143	0.629	566	500	1.123	0.923	1.023	-0.449
GARDENIN B	592	609	1.288	1.113	1.2	1.153	443	652	0.964	1.192	1.078	0.047
GDC-0077	511	541	1.254	1.012	1.133	0.544	471	555	1.156	1.038	1.097	0.219
GDC-0152	385	224	0.826	0.421	0.623	-4.054	379	386	0.813	0.726	0.769	-2.736
GDC-0623	547	630	1.184	1.146	1.165	0.832	520	575	1.126	1.046	1.086	0.12
GDP366	475	570	1	1.059	1.03	-0.39	480	472	1.011	0.877	0.944	-1.162
Gefitinib (ZD1839)	527	514	1.121	1.005	1.063	-0.088	567	529	1.206	1.034	1.12	0.426
Gemcitabine	566	363	1.225	0.661	0.943	-1.171	580	451	1.255	0.821	1.038	-0.314
Gemcitabine (elaidate)	616	560	1.416	0.991	1.204	1.18	548	517	1.26	0.915	1.087	0.133
Gemcitabine HCl	624	514	1.328	1.005	1.167	0.846	555	604	1.181	1.181	1.181	0.977
Geniposidic acid	529	495	1.216	0.876	1.046	-0.241	493	483	1.133	0.855	0.994	-0.711
GENISTEIN	388	563	0.844	1.029	0.936	-1.229	585	555	1.273	1.015	1.144	0.643
Genistin	542	572	1.253	1.051	1.152	0.715	460	617	1.064	1.133	1.098	0.232
Geraniin	545	519	1.337	0.971	1.154	0.733	477	492	1.171	0.92	1.046	-0.246
GGTI-2418	523	484	1.283	0.906	1.094	0.196	431	423	1.058	0.791	0.925	-1.338
Ginkgetin	479	618	1.108	1.135	1.122	0.44	472	571	1.091	1.049	1.07	-0.025
Ginkgolide B	582	564	1.155	1.041	1.098	0.228	443	562	0.879	1.037	0.958	-1.035
Ginsenoside Rh2	518	515	1.112	0.968	1.04	-0.296	498	404	1.069	0.759	0.914	-1.432
Ginsenoside Rk1	569	568	1.316	1.043	1.18	0.963	620	567	1.434	1.041	1.237	1.487
Glaucocalyxin A	518	460	1.028	0.849	0.939	-1.211	29	74	0.058	0.137	0.098	-8.8
Glycitein	261	292	0.56	0.549	0.554	-4.676	280	308	0.601	0.579	0.59	-4.356
Glycochenodeoxycholic acid	524	501	1.124	0.942	1.033	-0.359	547	528	1.174	0.992	1.083	0.092
Glycochenodeoxycholic acid (sodium salt)	495	540	1.145	0.992	1.068	-0.038	538	520	1.244	0.955	1.099	0.241
Gomisin N	474	569	0.94	1.05	0.995	-0.702	510	544	1.012	1.004	1.008	-0.584
Goserelin (acetate)	558	581	1.29	1.067	1.179	0.954	536	577	1.239	1.06	1.15	0.693
GOSSYPOL	513	567	1.116	1.037	1.076	0.034	505	556	1.099	1.016	1.058	-0.138
GPI-1046	276	567	0.634	1.004	0.819	-2.29	532	672	1.223	1.189	1.206	1.202
GPNA (hydrochloride)	463	477	0.919	0.88	0.899	-1.563	468	337	0.929	0.622	0.776	-2.682
Gracillin	532	512	1.152	0.932	1.042	-0.277	384	455	0.831	0.828	0.829	-2.195
Griseofulvin	507	567	1.088	1.066	1.077	0.038	500	558	1.073	1.049	1.061	-0.106
GS-444217	566	493	1.389	0.922	1.156	0.747	575	523	1.411	0.978	1.195	1.099
GSK 3 Inhibitor IX	430	451	0.989	0.798	0.893	-1.617	187	272	0.43	0.481	0.456	-5.57
GSK-872	522	577	1.136	1.055	1.095	0.205	485	599	1.055	1.095	1.075	0.02
GSK-923295	461	462	1.066	0.848	0.957	-1.044	503	586	1.163	1.076	1.119	0.422
GSK1059615	417	600	0.827	1.107	0.967	-0.954	383	507	0.76	0.935	0.848	-2.032
GSK1070916	413	512	0.879	1.001	0.94	-1.198	308	507	0.655	0.991	0.823	-2.254
GSK1324726A	482	552	1.043	1.005	1.024	-0.44	399	506	0.864	0.921	0.893	-1.626
GSK1904529A	477	507	1.015	0.991	1.003	-0.629	292	395	0.621	0.772	0.697	-3.395
GSK2245035	571	539	1.32	0.99	1.155	0.742	557	504	1.288	0.926	1.107	0.309
GSK2256098	547	663	1.19	1.212	1.201	1.157	631	631	1.373	1.154	1.264	1.721
GSK2593074A	475	551	1.166	1.031	1.098	0.232	283	343	0.694	0.642	0.668	-3.652
GSK2606414	483	518	0.958	0.956	0.957	-1.044	525	556	1.042	1.026	1.034	-0.35
GSK2656157	575	463	1.245	0.843	1.044	-0.259	511	430	1.106	0.783	0.945	-1.157
GSK2801	633	618	1.347	1.208	1.277	1.848	549	501	1.168	0.979	1.073	0.007
GSK2982772	579	565	1.149	1.042	1.095	0.205	599	600	1.188	1.107	1.148	0.674
GSK2983559 active metabolite	557	525	1.28	0.929	1.104	0.286	491	563	1.129	0.996	1.062	-0.092
GSK3145095	476	564	0.944	1.041	0.992	-0.724	491	551	0.974	1.017	0.995	-0.697
GSK481	549	506	1.347	0.947	1.147	0.67	624	504	1.531	0.943	1.237	1.482
GSK547	590	593	1.171	1.094	1.133	0.539	662	645	1.313	1.19	1.252	1.613
GSK583	568	555	1.229	1.01	1.119	0.422	622	537	1.346	0.977	1.162	0.801
GSK840	565	459	1.121	0.847	0.984	-0.801	501	493	0.994	0.91	0.952	-1.09
GSK963	559	502	1.109	0.926	1.018	-0.499	444	546	0.881	1.007	0.944	-1.162
Guggulsterone	573	591	1.406	1.106	1.256	1.654	477	533	1.171	0.997	1.084	0.102
GW 441756	458	467	0.983	0.878	0.93	-1.284	498	573	1.069	1.077	1.073	0.002
GW 5074	524	545	1.124	1.024	1.074	0.011	571	449	1.225	0.844	1.034	-0.345
HA14-1	578	531	1.336	0.975	1.156	0.747	503	515	1.163	0.946	1.054	-0.165
HA15	548	509	1.193	0.931	1.062	-0.097	538	509	1.171	0.931	1.051	-0.196
HDACs/mTOR Inhibitor 1	242	337	0.594	0.63	0.612	-4.157	229	333	0.562	0.623	0.593	-4.333
Hederacolchiside A1	540	583	1.071	1.076	1.074	0.007	6	0	0.012	0	0.006	-9.626
Hematein	517	566	1.269	1.059	1.164	0.823	489	541	1.2	1.012	1.106	0.3
Hesperetin	542	524	1.33	0.98	1.155	0.742	573	530	1.406	0.992	1.199	1.139
Hesperidin	554	483	1.189	0.908	1.048	-0.219	529	488	1.135	0.917	1.026	-0.422
HEXYLRESORCINOL	552	538	1.201	0.984	1.092	0.178	505	527	1.099	0.963	1.031	-0.377
HJC0152 hydrochloride	573	594	1.137	1.096	1.116	0.395	585	545	1.161	1.006	1.083	0.097
HLCL-61 HCL	551	588	1.172	1.15	1.161	0.796	539	563	1.147	1.101	1.124	0.462
HLY78	556	559	1.278	0.989	1.134	0.548	519	518	1.193	0.917	1.055	-0.16
HO-3867	538	526	1.32	0.984	1.152	0.715	486	494	1.193	0.924	1.058	-0.129
HPOB	447	511	1.034	0.938	0.986	-0.783	623	570	1.44	1.047	1.244	1.541
HS-1371	415	486	1.018	0.909	0.964	-0.986	408	478	1.001	0.894	0.948	-1.13
HS-173	470	576	1	1.126	1.063	-0.088	226	250	0.481	0.489	0.485	-5.303
HYDROXYUREA	516	546	1.123	0.998	1.06	-0.111	591	578	1.286	1.057	1.172	0.891
Hyperoside	638	641	1.467	1.135	1.301	2.06	485	585	1.115	1.035	1.075	0.02
IACS-010759	581	557	1.264	1.018	1.141	0.616	538	587	1.171	1.073	1.122	0.444
IBANDRONATE SODIUM	520	544	1.132	0.995	1.063	-0.083	640	544	1.393	0.995	1.194	1.094
Iberdomide	600	579	1.472	1.083	1.277	1.848	635	576	1.558	1.078	1.318	2.213
IBR2	516	568	1.266	1.063	1.164	0.828	550	555	1.35	1.038	1.194	1.094
IBUPROFEN	473	575	1.029	1.051	1.04	-0.296	521	537	1.134	0.982	1.058	-0.133
IC261	559	591	1.2	1.111	1.156	0.747	502	577	1.077	1.085	1.081	0.074
Icaritin	562	580	1.292	1.027	1.16	0.783	586	525	1.347	0.929	1.138	0.589
ICCB280	529	537	1.298	1.005	1.152	0.711	473	589	1.161	1.102	1.132	0.53
ICG-001	585	548	1.161	1.011	1.086	0.12	637	539	1.264	0.994	1.129	0.508
iCRT3	515	529	1.264	0.99	1.127	0.49	466	489	1.144	0.915	1.03	-0.39
Idarubicin (hydrochloride)	512	585	1.016	1.079	1.047	-0.228	406	491	0.806	0.906	0.856	-1.956
Idasanutlin	510	569	1.172	1.007	1.089	0.151	536	570	1.232	1.009	1.12	0.431
IDEBENONE	537	445	1.169	0.814	0.992	-0.733	260	467	0.566	0.854	0.71	-3.273
iFSP1	560	453	1.295	0.832	1.063	-0.083	549	469	1.269	0.861	1.065	-0.07
IITZ-01	416	420	0.962	0.771	0.867	-1.861	391	407	0.904	0.747	0.826	-2.231
IMB-XH1	577	543	1.334	0.997	1.166	0.837	572	576	1.323	1.058	1.191	1.062
IMIPRAMINE HYDROCHLORIDE	496	530	1.079	0.969	1.024	-0.44	532	528	1.158	0.965	1.061	-0.102
Importazole	518	568	1.271	1.063	1.167	0.85	481	564	1.18	1.055	1.117	0.404
Inauhzin	562	538	1.216	0.979	1.097	0.223	492	584	1.065	1.063	1.064	-0.079
INCB-057643	545	678	1.081	1.251	1.166	0.841	468	533	0.929	0.983	0.956	-1.053
Indibulin	462	579	1.068	1.063	1.066	-0.065	477	587	1.103	1.078	1.09	0.16
Indinavir (sulfate)	590	588	1.266	1.105	1.186	1.017	561	478	1.204	0.898	1.051	-0.196
Indirubin	525	575	1.214	1.056	1.135	0.562	500	610	1.156	1.12	1.138	0.589
Infigratinib	558	544	1.369	1.018	1.194	1.09	549	532	1.347	0.995	1.171	0.887
INH1	508	580	1.175	1.065	1.12	0.426	617	560	1.427	1.028	1.228	1.396
INH6	506	551	1.17	1.012	1.091	0.165	500	499	1.156	0.916	1.036	-0.332
IRBESARTAN	530	560	1.153	1.024	1.088	0.142	506	472	1.101	0.863	0.982	-0.819
IRIGENIN	470	521	1.023	0.952	0.987	-0.769	576	484	1.254	0.885	1.07	-0.029
Isatin	571	599	1.236	1.09	1.163	0.814	487	455	1.054	0.828	0.941	-1.189
Isoalantolactone	664	583	1.526	1.032	1.279	1.861	306	359	0.703	0.635	0.669	-3.643
Isobavachalcone	514	573	1.103	1.077	1.09	0.156	460	580	0.987	1.09	1.038	-0.309
ISOGINKGETIN	526	578	1.119	1.13	1.124	0.467	485	558	1.032	1.091	1.062	-0.102
Isoliensinine	585	532	1.266	0.968	1.117	0.399	634	466	1.372	0.848	1.11	0.336
Isoliquiritigenin	601	475	1.29	0.893	1.091	0.169	584	546	1.253	1.026	1.14	0.602
Isolongifolene	451	561	1.037	0.993	1.015	-0.521	479	588	1.101	1.041	1.071	-0.016
Ispinesib	510	598	1.104	1.088	1.096	0.21	450	641	0.974	1.167	1.07	-0.02
ISRIB (trans-isomer)	386	538	0.835	0.979	0.907	-1.496	557	483	1.206	0.879	1.042	-0.273
Itanapraced	527	480	1.211	0.85	1.03	-0.381	490	589	1.126	1.042	1.084	0.102
Ixabepilone	488	478	1.047	0.898	0.972	-0.905	585	459	1.255	0.863	1.059	-0.124
Jaceosidin	640	535	1.27	0.987	1.129	0.503	685	453	1.359	0.836	1.097	0.223
JIB-04	575	569	1.234	1.07	1.152	0.715	648	701	1.391	1.318	1.354	2.542
JNJ-7706621	326	461	0.694	0.901	0.797	-2.484	291	143	0.619	0.28	0.45	-5.624
JTE-013	543	567	1.255	1.041	1.148	0.679	532	514	1.23	0.944	1.087	0.129
JX06	532	554	1.056	1.022	1.039	-0.305	511	584	1.014	1.077	1.046	-0.246
K-Ras(G12C) inhibitor 12	400	426	0.925	0.782	0.854	-1.978	353	381	0.816	0.7	0.758	-2.84
K145 (hydrochloride)	603	509	1.294	0.957	1.126	0.476	527	581	1.131	1.092	1.111	0.35
K858 (Racemic)	547	589	1.184	1.072	1.128	0.499	421	518	0.911	0.943	0.927	-1.315
Kaempferide	461	522	0.998	0.95	0.974	-0.891	555	517	1.201	0.941	1.071	-0.016
KAEMPFEROL	484	644	1.053	1.177	1.115	0.381	532	572	1.158	1.046	1.102	0.264
kb NB 142-70	600	516	1.288	0.97	1.129	0.508	403	392	0.865	0.737	0.801	-2.452
Kevetrin (hydrochloride)	512	558	1.184	1.025	1.104	0.286	515	580	1.191	1.065	1.128	0.499
Kinetin riboside	530	579	1.153	1.059	1.106	0.3	424	587	0.923	1.073	0.998	-0.674
KJ Pyr 9	565	501	1.212	0.942	1.077	0.038	527	520	1.131	0.977	1.054	-0.169
Kobe0065	576	595	1.254	1.088	1.171	0.887	655	534	1.425	0.976	1.2	1.153
KP372-1	122	77	0.264	0.14	0.202	-7.857	52	32	0.113	0.058	0.086	-8.908
KRAS inhibitor-9	545	574	1.337	1.074	1.206	1.198	542	612	1.33	1.145	1.238	1.487
KRIBB11	279	309	0.599	0.581	0.59	-4.356	118	152	0.253	0.286	0.269	-7.248
KSI-3716	591	486	1.45	0.909	1.18	0.963	740	491	1.816	0.919	1.368	2.66
KW-2449	569	489	1.211	0.956	1.083	0.097	448	468	0.953	0.915	0.934	-1.252
KY-05009	589	618	1.169	1.14	1.155	0.738	539	588	1.069	1.085	1.077	0.038
KYNURENIC ACID	571	553	1.215	1.081	1.148	0.679	579	631	1.232	1.234	1.233	1.446
Kynurenic acid (sodium)	566	589	1.309	1.082	1.196	1.108	537	567	1.242	1.041	1.142	0.62
L-685458	538	600	1.244	1.102	1.173	0.905	555	571	1.283	1.049	1.166	0.841
L-Ascorbic acid	613	431	1.417	0.792	1.104	0.286	547	522	1.265	0.959	1.112	0.354
L-BUTHIONINE SULFOXIMINE	628	525	1.367	0.96	1.164	0.819	417	501	0.908	0.916	0.912	-1.45
L-DEOXYALLIIN	607	577	1.291	1.128	1.209	1.234	598	582	1.272	1.138	1.205	1.193
L-Glutamic acid	622	454	1.234	0.838	1.036	-0.332	522	508	1.036	0.937	0.987	-0.778
L67	493	562	1.133	0.995	1.064	-0.079	539	603	1.239	1.067	1.153	0.724
Lacidipine	553	473	1.279	0.869	1.074	0.011	573	495	1.325	0.909	1.117	0.399
Lapatinib	547	527	1.164	1.03	1.097	0.219	586	586	1.247	1.146	1.196	1.117
Lapatinib (GW-572016) Ditosylate	392	344	0.834	0.673	0.754	-2.881	276	150	0.587	0.293	0.44	-5.709
Laquinimod	541	528	1.171	0.961	1.066	-0.061	492	539	1.065	0.981	1.023	-0.449
Larotrectinib	553	565	1.271	1	1.136	0.566	349	617	0.802	1.092	0.947	-1.135
LCH-7749944	557	481	1.206	0.875	1.04	-0.291	516	542	1.117	0.986	1.051	-0.192
LCL161	230	354	0.532	0.65	0.591	-4.347	250	357	0.578	0.656	0.617	-4.112
LDC000067	489	471	1.04	0.921	0.981	-0.832	465	437	0.989	0.854	0.921	-1.365
Lenalidomide	528	519	1.112	0.965	1.038	-0.309	530	562	1.116	1.045	1.08	0.07
Levobupivacaine (hydrochloride)	451	515	1.107	0.964	1.035	-0.336	454	451	1.114	0.844	0.979	-0.846
Lexibulin	548	614	1.176	1.154	1.165	0.832	516	603	1.107	1.133	1.12	0.426
Licochalcone B	543	503	1.077	0.928	1.002	-0.634	518	424	1.028	0.782	0.905	-1.514
Licochalcone D	567	562	1.125	1.037	1.081	0.074	461	509	0.915	0.939	0.927	-1.315
Licofelone	562	522	1.379	0.977	1.178	0.95	525	482	1.288	0.902	1.095	0.201
Liensinine	469	588	1.078	1.041	1.059	-0.12	543	545	1.248	0.965	1.106	0.305
Limonin	518	568	1.112	1.068	1.09	0.156	576	597	1.236	1.122	1.179	0.959
Linagliptin	513	544	1.101	1.023	1.062	-0.097	545	494	1.17	0.929	1.05	-0.21
Linalool	559	580	1.285	1.027	1.156	0.751	547	494	1.257	0.874	1.065	-0.065
Linifanib (ABT-869)	589	550	1.253	1.075	1.164	0.823	563	489	1.198	0.956	1.077	0.038
Liproxstatin-1	604	540	1.198	0.996	1.097	0.219	539	546	1.069	1.007	1.038	-0.314
Lithocholic acid	565	509	1.189	0.946	1.067	-0.047	626	591	1.318	1.099	1.208	1.225
LJH685	609	565	1.296	1.105	1.2	1.153	587	575	1.249	1.124	1.187	1.026
Loganin	541	526	1.244	0.931	1.087	0.133	492	546	1.131	0.966	1.048	-0.219
LOMUSTINE	548	462	1.193	0.845	1.019	-0.485	548	578	1.193	1.057	1.125	0.471
LONIDAMINE	595	589	1.266	1.152	1.209	1.229	584	607	1.243	1.187	1.215	1.284
Lorlatinib	516	539	1.186	0.954	1.07	-0.025	498	509	1.145	0.901	1.023	-0.449
Lovastatin	420	371	0.909	0.675	0.792	-2.533	368	336	0.797	0.611	0.704	-3.327
LQZ-7I	413	530	0.819	0.978	0.898	-1.572	587	484	1.165	0.893	1.029	-0.395
LRRK2-IN-1	601	514	1.192	0.948	1.07	-0.025	527	542	1.046	1	1.023	-0.449
Luminespib	489	553	0.97	1.02	0.995	-0.702	420	492	0.833	0.908	0.871	-1.825
LUPEOL	552	494	1.201	0.903	1.052	-0.187	576	551	1.254	1.007	1.131	0.521
Luteolin	443	447	0.959	0.813	0.886	-1.685	530	460	1.147	0.837	0.992	-0.729
LW6	504	573	1.159	1.014	1.086	0.124	542	492	1.246	0.871	1.058	-0.129
LY 303511 (hydrochloride)	613	538	1.327	0.979	1.153	0.724	509	450	1.102	0.819	0.961	-1.013
LY2228820	611	507	1.3	0.991	1.146	0.656	547	441	1.164	0.862	1.013	-0.539
LY2409881 (trihydrochloride)	612	552	1.313	1.038	1.176	0.927	541	589	1.161	1.107	1.134	0.553
LY2857785	274	372	0.593	0.677	0.635	-3.95	285	287	0.617	0.522	0.57	-4.541
LY294002	495	524	1.053	1.024	1.038	-0.309	619	619	1.317	1.21	1.264	1.721
Lycorine	445	506	1.023	0.896	0.96	-1.022	445	517	1.023	0.915	0.969	-0.936
LYN-1604 (dihydrochloride)	570	532	1.399	0.995	1.197	1.121	475	483	1.166	0.904	1.035	-0.341
m-3M3FBS	569	509	1.238	0.931	1.084	0.106	498	509	1.084	0.931	1.008	-0.589
M3258	587	582	1.349	1.03	1.19	1.053	579	601	1.331	1.064	1.198	1.126
Macitentan	645	431	1.396	0.784	1.09	0.156	569	513	1.232	0.934	1.083	0.092
Madecassic acid	522	573	1.281	1.072	1.176	0.936	566	590	1.389	1.104	1.247	1.568
MANGAFODIPIR TRISODIUM	505	502	1.099	0.918	1.008	-0.58	469	500	1.021	0.914	0.968	-0.95
Mangiferin	512	443	1.184	0.814	0.999	-0.665	529	477	1.223	0.876	1.05	-0.21
MANNITOL	514	529	1.119	0.967	1.043	-0.268	511	537	1.112	0.982	1.047	-0.232
Maritoclax	677	525	1.556	0.929	1.243	1.532	631	575	1.451	1.018	1.235	1.46
Masitinib (AB1010)	583	544	1.24	1.064	1.152	0.715	543	441	1.155	0.862	1.008	-0.58
Matrine	513	558	1.179	0.988	1.083	0.097	508	533	1.168	0.943	1.055	-0.156
Maytansinol	540	569	1.159	1.07	1.114	0.377	447	567	0.959	1.066	1.012	-0.544
MAZ51	556	554	1.364	1.036	1.2	1.148	546	606	1.34	1.134	1.237	1.482
MCL-1/BCL-2-IN-2	558	525	1.29	0.964	1.127	0.49	487	487	1.126	0.894	1.01	-0.566
MCL-1/BCL-2-IN-3	528	477	1.133	0.897	1.015	-0.521	503	501	1.079	0.942	1.01	-0.562
Mcl1-IN-1	626	494	1.242	0.911	1.076	0.034	461	524	0.915	0.967	0.941	-1.189
Mcl1-IN-8	382	625	0.878	1.106	0.992	-0.729	571	602	1.313	1.065	1.189	1.049
MD-224	504	567	1	1.046	1.023	-0.449	552	523	1.095	0.965	1.03	-0.386
Mdivi-1	399	513	0.856	0.964	0.91	-1.469	535	588	1.148	1.105	1.127	0.485
MDK83190	499	468	1.08	0.852	0.966	-0.963	576	473	1.247	0.861	1.054	-0.169
Mebendazole	553	602	1.271	1.065	1.168	0.859	572	589	1.315	1.042	1.179	0.954
Meisoindigo	488	468	1.128	0.86	0.994	-0.711	508	463	1.175	0.85	1.012	-0.544
MELATONIN	542	572	1.18	1.046	1.113	0.363	490	533	1.066	0.974	1.02	-0.476
Melflufen (hydrochloride)	550	373	1.091	0.688	0.889	-1.654	56	66	0.111	0.122	0.116	-8.629
MELOXICAM	551	504	1.199	0.921	1.06	-0.115	564	477	1.227	0.872	1.05	-0.21
Mepazine (hydrochloride)	505	579	1.002	1.068	1.035	-0.341	419	578	0.831	1.066	0.949	-1.121
Methotrexate	608	559	1.316	1.017	1.167	0.846	598	511	1.294	0.93	1.112	0.354
Methotrexate (disodium)	574	490	1.232	0.921	1.076	0.034	482	543	1.034	1.021	1.027	-0.408
Methyl 3,4-dihydroxybenzoate	582	582	1.338	1.03	1.184	1.004	596	592	1.37	1.048	1.209	1.229
Methyl protodioscin	578	604	1.336	1.109	1.223	1.351	151	349	0.349	0.641	0.495	-5.213
METHYLTHIOURACIL	490	533	1.043	1.042	1.042	-0.273	554	551	1.179	1.077	1.128	0.499
Metronidazole	517	568	1.119	1.034	1.076	0.034	487	547	1.054	0.995	1.024	-0.435
Mevastatin	517	438	1.119	0.797	0.958	-1.035	480	416	1.039	0.757	0.898	-1.577
MG-101	549	575	1.188	1.046	1.117	0.399	556	626	1.203	1.139	1.171	0.887
MG149	645	529	1.372	1.034	1.203	1.175	647	637	1.377	1.245	1.311	2.15
MGCD-265	663	581	1.411	1.136	1.273	1.811	749	527	1.594	1.03	1.312	2.159
MI-136	541	540	1.161	1.015	1.088	0.138	472	540	1.013	1.015	1.014	-0.53
MI-2 (Menin-MLL Inhibitor)	596	534	1.268	1.044	1.156	0.751	445	527	0.947	1.03	0.988	-0.76
MI-3 (Menin-MLL Inhibitor)	576	499	1.226	0.976	1.101	0.255	582	590	1.238	1.153	1.196	1.108
MI-773	489	518	1.124	0.917	1.021	-0.471	567	509	1.303	0.901	1.102	0.264
Midostaurin	334	404	0.727	0.739	0.733	-3.066	346	302	0.753	0.552	0.653	-3.792
MIK665	673	532	1.335	0.982	1.159	0.774	648	633	1.286	1.168	1.227	1.392
Millepachine	567	561	1.125	1.035	1.08	0.065	574	525	1.139	0.969	1.054	-0.169
MIM1	521	536	1.034	0.989	1.012	-0.553	592	584	1.175	1.077	1.126	0.48
Mirodenafil (dihydrochloride)	542	528	1.33	0.988	1.159	0.778	524	552	1.286	1.033	1.16	0.783
MITOTANE	568	563	1.209	1.101	1.155	0.742	487	548	1.036	1.071	1.054	-0.174
Mivebresib	501	567	1.075	1.066	1.07	-0.02	500	525	1.073	0.987	1.03	-0.386
MK-2206 (dihydrochloride)	549	490	1.188	0.892	1.04	-0.296	548	515	1.186	0.937	1.062	-0.102
MK-4101	620	496	1.521	0.928	1.224	1.369	492	522	1.207	0.977	1.092	0.174
MK-8745	607	545	1.291	1.065	1.178	0.95	454	420	0.966	0.821	0.893	-1.617
MK-886	545	546	1.18	0.994	1.087	0.129	550	571	1.19	1.039	1.114	0.377
ML-210	11	4	0.024	0.007	0.016	-9.54	8	7	0.017	0.013	0.015	-9.544
ML141	580	481	1.151	0.887	1.019	-0.485	556	551	1.103	1.017	1.06	-0.115
ML311	567	630	1.234	1.152	1.193	1.085	627	730	1.365	1.335	1.35	2.502
ML385	468	561	1.013	1.021	1.017	-0.503	520	486	1.126	0.884	1.005	-0.611
Mocetinostat (MGCD0103)	556	577	1.183	1.128	1.156	0.747	576	633	1.226	1.238	1.232	1.437
Moexipril (hydrochloride)	541	548	1.251	1.006	1.128	0.503	485	513	1.121	0.942	1.031	-0.372
Mollugin	452	430	0.897	0.793	0.845	-2.055	30	52	0.06	0.096	0.078	-8.976
Momelotinib	254	212	0.587	0.389	0.488	-5.276	136	104	0.314	0.191	0.252	-7.401
Momordin Ic	502	568	0.996	1.048	1.022	-0.458	541	635	1.073	1.172	1.122	0.449
Monastrol	497	561	1.082	1.026	1.054	-0.169	532	610	1.158	1.115	1.136	0.575
MPI-0479605	612	552	1.332	1.009	1.171	0.882	567	544	1.234	0.995	1.114	0.377
MPTP (hydrochloride)	577	617	1.334	1.133	1.234	1.45	561	578	1.297	1.062	1.18	0.963
MRT199665	470	562	1.153	1.051	1.102	0.264	143	170	0.351	0.318	0.334	-6.661
MS7972	539	575	1.246	1.056	1.151	0.706	515	563	1.191	1.034	1.112	0.359
MX69	538	556	1.237	0.984	1.11	0.341	455	569	1.046	1.007	1.026	-0.417
MYCi361	593	574	1.284	1.045	1.164	0.828	565	533	1.223	0.97	1.096	0.214
MYCOPHENOLIC ACID	506	570	1.077	1.114	1.095	0.205	562	538	1.196	1.052	1.124	0.462
Mycro 3	603	558	1.196	1.03	1.113	0.363	545	551	1.081	1.017	1.049	-0.214
MYRICETIN	556	571	1.21	1.044	1.127	0.49	533	550	1.16	1.005	1.082	0.088
N-Ethylmaleimide	544	506	1.167	0.951	1.059	-0.124	516	506	1.107	0.951	1.029	-0.395
Nafamostat (mesylate)	572	509	1.238	0.926	1.082	0.083	566	538	1.225	0.979	1.102	0.264
Navitoclax	230	232	0.494	0.436	0.465	-5.484	214	208	0.459	0.391	0.425	-5.845
Navitoclax-piperazine	459	586	1.126	1.096	1.111	0.345	294	460	0.721	0.861	0.791	-2.542
NBDHEX	516	564	1.186	0.998	1.092	0.174	198	383	0.455	0.678	0.567	-4.568
Necroptosis-IN-1	550	506	1.35	0.947	1.149	0.684	506	537	1.242	1.005	1.123	0.458
Necrostatin 2	573	496	1.24	0.903	1.071	-0.011	456	526	0.987	0.957	0.972	-0.909
Necrostatin 2 (racemate)	546	561	1.255	0.993	1.124	0.462	431	490	0.991	0.867	0.929	-1.297
Necrostatin 2 (S enantiomer)	507	512	1.088	0.962	1.025	-0.431	584	539	1.253	1.013	1.133	0.544
Necrostatin-1	515	472	1.115	0.859	0.987	-0.774	535	437	1.158	0.795	0.976	-0.868
Neferine	658	540	1.521	0.992	1.256	1.658	664	512	1.535	0.94	1.237	1.487
Nelarabine	601	596	1.382	1.055	1.218	1.315	488	610	1.122	1.08	1.101	0.255
Neobavaisoflavone	593	542	1.284	0.986	1.135	0.562	585	670	1.266	1.219	1.243	1.532
Neochlorogenic acid	436	445	0.944	0.81	0.877	-1.766	452	463	0.978	0.843	0.91	-1.464
Nerol	271	323	0.627	0.593	0.61	-4.176	229	248	0.529	0.455	0.492	-5.24
Nevanimibe hydrochloride	443	548	1.018	0.97	0.994	-0.711	375	474	0.862	0.839	0.851	-2.005
Niraparib	463	625	0.919	1.153	1.036	-0.332	549	654	1.089	1.207	1.148	0.679
Niraparib (MK-4827) tosylate	522	569	1.111	1.112	1.111	0.35	380	453	0.809	0.886	0.848	-2.032
Nirogacestat	571	599	1.225	1.126	1.176	0.927	587	617	1.26	1.16	1.21	1.238
NMS-1286937	540	465	1.169	0.846	1.008	-0.589	575	437	1.245	0.795	1.02	-0.476
NOBILETIN	462	554	1.005	1.013	1.009	-0.575	427	449	0.929	0.821	0.875	-1.784
Nocodazole	582	626	1.249	1.177	1.213	1.266	544	598	1.167	1.124	1.146	0.656
Nolatrexed dihydrochloride	473	620	1.161	1.16	1.16	0.792	400	572	0.982	1.07	1.026	-0.422
Notoginsenoside R1	536	531	1.16	0.966	1.063	-0.088	574	523	1.242	0.952	1.097	0.219
Notopterol	540	522	1.071	0.963	1.017	-0.503	494	441	0.98	0.814	0.897	-1.586
Novobiocin (Sodium)	673	499	1.556	0.916	1.236	1.473	557	559	1.288	1.027	1.158	0.765
NPS-1034	616	595	1.512	1.113	1.312	2.163	666	722	1.634	1.351	1.492	3.788
NQDI-1	425	531	0.977	0.94	0.958	-1.031	456	508	1.048	0.899	0.974	-0.896
NSC 23766	534	590	1.136	1.153	1.144	0.647	587	578	1.249	1.13	1.19	1.053
NSC 66811	589	586	1.354	1.037	1.196	1.108	567	571	1.303	1.011	1.157	0.76
NSC 95397	543	543	1.165	1.021	1.093	0.183	3	4	0.006	0.008	0.007	-9.617
NSC319726	576	557	1.332	1.023	1.178	0.945	666	721	1.54	1.324	1.432	3.242
NSC348884	529	475	1.135	0.893	1.014	-0.53	566	596	1.215	1.12	1.168	0.855
NSC59984	579	565	1.253	1.028	1.14	0.611	523	555	1.132	1.01	1.071	-0.016
Nutlin-3a	508	523	1.1	0.952	1.026	-0.422	494	520	1.069	0.946	1.007	-0.589
Nutlin-3b	532	523	1.223	0.926	1.074	0.016	476	540	1.094	0.956	1.025	-0.431
NVP 231	452	573	1.039	1.014	1.026	-0.417	471	555	1.083	0.982	1.032	-0.363
NVP-ADW742	478	469	1.173	0.877	1.025	-0.431	425	475	1.043	0.889	0.966	-0.963
NVP-CGM097	522	423	1.13	0.77	0.95	-1.108	392	415	0.848	0.755	0.801	-2.448
NVP-HSP990	527	529	1.218	0.972	1.095	0.201	504	488	1.165	0.896	1.03	-0.381
NVP-TAE 684	533	554	1.144	1.041	1.092	0.178	548	455	1.176	0.855	1.015	-0.517
NVP-TNKS656	395	528	0.84	1.032	0.936	-1.234	402	519	0.855	1.015	0.935	-1.243
NVX-207	577	514	1.145	0.948	1.046	-0.237	497	581	0.986	1.072	1.029	-0.395
O6-Benzylguanine	558	542	1.208	0.986	1.097	0.219	515	586	1.115	1.066	1.09	0.16
Obacunone	529	531	1.05	0.98	1.015	-0.521	450	518	0.893	0.956	0.924	-1.338
Obatoclax (Mesylate)	608	639	1.206	1.179	1.192	1.081	406	508	0.806	0.937	0.872	-1.816
ODQ	545	505	1.18	0.919	1.05	-0.21	460	525	0.996	0.955	0.976	-0.878
OICR-9429	606	574	1.319	1.049	1.184	1.004	613	595	1.334	1.088	1.211	1.247
OLANZAPINE	589	572	1.253	1.118	1.186	1.017	528	597	1.123	1.167	1.145	0.652
OLEANOLIC ACID ACETATE	474	561	1.032	1.026	1.029	-0.395	498	513	1.084	0.938	1.011	-0.557
Oleic acid	485	430	1.19	0.804	0.997	-0.684	565	473	1.387	0.885	1.136	0.571
Oleuropein	511	606	1.175	1.073	1.124	0.462	560	607	1.287	1.074	1.18	0.972
Omaveloxolone	440	498	0.944	0.936	0.94	-1.198	2	0	0.004	0	0.002	-9.662
ONC212	556	547	1.21	1	1.105	0.291	633	499	1.378	0.912	1.145	0.652
Oncrasin-1	528	495	1.221	0.909	1.065	-0.07	514	418	1.188	0.768	0.978	-0.855
ONO-4059 (analog)	494	577	1.06	1.085	1.072	-0.002	421	538	0.903	1.011	0.957	-1.044
Oprozomib	732	574	1.584	1.045	1.314	2.181	245	336	0.53	0.611	0.571	-4.532
OR-1896	495	476	1.138	0.842	0.99	-0.747	585	517	1.345	0.915	1.13	0.517
Orantinib	437	479	1.005	0.848	0.926	-1.32	463	460	1.064	0.814	0.939	-1.207
Orlistat	491	481	1.063	0.875	0.969	-0.936	416	474	0.9	0.863	0.881	-1.726
Oroxin B	575	572	1.141	1.055	1.098	0.228	596	595	1.183	1.098	1.141	0.611
OSI-930	619	565	1.317	1.105	1.211	1.247	579	572	1.232	1.118	1.175	0.923
Osthole	476	577	0.944	1.065	1.004	-0.616	497	486	0.986	0.897	0.942	-1.184
OSU-T315	567	564	1.234	1.031	1.132	0.539	88	205	0.192	0.375	0.284	-7.122
OT-82	503	586	0.998	1.081	1.039	-0.3	492	540	0.976	0.996	0.986	-0.783
OTS514	405	433	0.994	0.81	0.902	-1.541	414	434	1.016	0.812	0.914	-1.432
OTS964 (hydrochloride)	318	406	0.78	0.76	0.77	-2.732	276	322	0.677	0.602	0.639	-3.909
OXALIPLATIN	533	569	1.16	1.04	1.1	0.246	492	521	1.071	0.952	1.011	-0.553
OXAPROZIN	556	544	1.21	0.995	1.102	0.268	621	554	1.351	1.013	1.182	0.986
OXCARBAZEPINE	505	523	1.099	0.956	1.027	-0.408	511	541	1.112	0.989	1.05	-0.201
OXIBENDAZOLE	543	619	1.182	1.132	1.157	0.76	533	633	1.16	1.157	1.159	0.774
OXYBENZONE	502	562	1.092	1.027	1.059	-0.12	586	520	1.275	0.951	1.113	0.363
Oxymatrine	579	497	1.253	0.904	1.078	0.052	516	620	1.117	1.128	1.122	0.449
Oxythiamine	559	522	1.372	0.977	1.175	0.918	546	533	1.34	0.997	1.169	0.864
p53 and MDM2 proteins-interaction-inhibitor (chiral)	540	523	1.325	0.978	1.152	0.711	411	514	1.009	0.962	0.985	-0.787
PAC-1	540	556	1.159	1.045	1.102	0.264	595	585	1.277	1.1	1.188	1.044
PACLITAXEL	572	595	1.245	1.088	1.167	0.846	534	642	1.162	1.174	1.168	0.859
PALMATINE	522	505	1.136	0.923	1.03	-0.39	495	508	1.077	0.929	1.003	-0.629
PALMATINE CHLORIDE	533	564	1.16	1.031	1.095	0.205	535	553	1.164	1.011	1.087	0.133
Palomid 529 (P529)	572	598	1.217	1.169	1.193	1.085	515	528	1.096	1.032	1.064	-0.079
Panobinostat (LBH589)	281	335	0.598	0.655	0.627	-4.027	194	269	0.413	0.526	0.47	-5.443
Pantoprazole (sodium hydrate)	427	596	0.924	1.085	1.004	-0.616	571	525	1.236	0.955	1.095	0.205
Pantoprazole (sodium)	518	521	1.028	0.961	0.994	-0.706	569	496	1.129	0.915	1.022	-0.458
Paris saponin VII	146	228	0.29	0.421	0.356	-6.472	11	8	0.022	0.015	0.018	-9.513
Parthenolide	457	503	0.981	0.945	0.963	-0.99	424	534	0.91	1.004	0.957	-1.044
PATULIN	375	317	0.798	0.62	0.709	-3.282	42	32	0.089	0.063	0.076	-8.994
PBOX 6	485	524	1.121	0.962	1.042	-0.282	489	426	1.131	0.782	0.957	-1.049
PCI-34051	403	496	0.857	0.97	0.913	-1.437	511	557	1.087	1.089	1.088	0.138
PD0166285	35	47	0.081	0.086	0.083	-8.926	12	26	0.028	0.048	0.038	-9.337
PD0325901	174	146	0.402	0.268	0.335	-6.657	26	40	0.06	0.073	0.066	-9.08
PD168393	615	517	1.309	1.011	1.16	0.787	495	510	1.053	0.997	1.025	-0.431
PD173074	630	464	1.34	0.907	1.123	0.458	619	549	1.317	1.073	1.195	1.103
PD173955	148	60	0.322	0.11	0.216	-7.731	40	17	0.087	0.031	0.059	-9.147
PD184352 (CI-1040)	626	601	1.332	1.175	1.254	1.631	503	561	1.07	1.097	1.083	0.097
PDK4-IN-1 (hydrochloride)	529	494	1.05	0.911	0.981	-0.832	483	500	0.958	0.923	0.941	-1.193
PECTOLINARIN	590	555	1.284	1.015	1.15	0.693	526	533	1.145	0.974	1.059	-0.12
Pentagamavunon-1	602	536	1.194	0.989	1.091	0.169	539	557	1.069	1.028	1.048	-0.219
Perifosine (KRX-0401)	582	558	1.238	1.091	1.164	0.828	548	569	1.166	1.112	1.139	0.598
Perindopril (erbumine)	620	554	1.425	0.981	1.203	1.175	535	603	1.23	1.067	1.148	0.684
Periplocin	40	191	0.086	0.359	0.222	-7.672	6	9	0.013	0.017	0.015	-9.544
PERPHENAZINE	537	529	1.169	0.967	1.068	-0.043	492	548	1.071	1.002	1.036	-0.327
PETCM	549	565	1.262	1	1.131	0.526	551	559	1.267	0.989	1.128	0.499
Pexidartinib	540	549	1.249	1.008	1.129	0.503	582	628	1.346	1.153	1.25	1.595
PF-3758309	354	487	0.77	0.89	0.83	-2.19	190	217	0.413	0.397	0.405	-6.025
PF-4989216	524	587	1.212	1.078	1.145	0.652	444	580	1.027	1.065	1.046	-0.241
PF-543	571	532	1.215	1.04	1.128	0.494	570	562	1.213	1.099	1.156	0.751
PF-543 (Citrate)	538	591	1.244	1.085	1.164	0.828	489	583	1.131	1.071	1.101	0.255
PF-573228	702	612	1.494	1.196	1.345	2.457	711	574	1.513	1.122	1.317	2.208
PFI-1 (PF-6405761)	387	558	0.823	1.091	0.957	-1.044	492	506	1.047	0.989	1.018	-0.494
PFK-158	566	628	1.301	1.112	1.207	1.207	43	96	0.099	0.17	0.134	-8.466
PHA-665752	549	579	1.347	1.083	1.215	1.284	282	223	0.692	0.417	0.554	-4.676
PHA-767491	370	363	0.787	0.71	0.748	-2.926	156	205	0.332	0.401	0.367	-6.373
PHA-793887	539	496	1.147	0.97	1.058	-0.129	509	400	1.083	0.782	0.932	-1.266
Phenazine (methylsulfate)	478	520	1.035	0.946	0.99	-0.742	16	664	0.035	1.208	0.621	-4.072
PHENETHYL CAFFEATE (CAPE)	603	586	1.312	1.071	1.192	1.072	599	660	1.304	1.207	1.256	1.649
Phenoxodiol	553	544	1.197	0.99	1.094	0.187	467	633	1.011	1.152	1.081	0.079
PhiKan 083	523	669	1.038	1.234	1.136	0.571	537	575	1.065	1.061	1.063	-0.088
PHT-427	495	582	1.053	1.138	1.095	0.205	488	620	1.038	1.212	1.125	0.471
PI-103	583	639	1.24	1.249	1.244	1.55	516	526	1.098	1.028	1.063	-0.088
PI-1840	526	554	1.216	1.017	1.116	0.395	522	532	1.207	0.977	1.092	0.174
PI-273	505	411	1.093	0.748	0.92	-1.374	494	445	1.069	0.81	0.94	-1.202
Piceatannol	606	583	1.289	1.14	1.214	1.279	676	607	1.438	1.187	1.312	2.163
Piclidenoson	513	484	1.179	0.857	1.018	-0.494	194	233	0.446	0.412	0.429	-5.809
Picropodophyllin	454	554	1.044	0.981	1.012	-0.544	484	632	1.113	1.119	1.116	0.39
Picroside II	512	557	1.078	1.035	1.056	-0.147	542	581	1.141	1.08	1.11	0.341
Pictilisib (GDC-0941)	518	583	1.102	1.14	1.121	0.435	503	518	1.07	1.013	1.042	-0.282
Pifithrin-α (hydrobromide)	545	525	1.17	0.987	1.078	0.052	454	530	0.974	0.996	0.985	-0.792
Pifithrin-β (hydrobromide)	473	524	1.094	0.962	1.028	-0.404	556	578	1.286	1.062	1.174	0.914
Pifithrin-μ	553	530	1.197	0.965	1.081	0.074	403	523	0.872	0.952	0.912	-1.45
PIK-75 (hydrochloride)	413	524	0.894	0.954	0.924	-1.342	514	718	1.113	1.307	1.21	1.238
Pilaralisib analogue	504	549	1	1.013	1.006	-0.598	529	510	1.05	0.941	0.996	-0.697
PIM-447 (dihydrochloride)	549	526	1.262	0.931	1.096	0.214	543	551	1.248	0.975	1.111	0.35
PIMPINELLIN	449	472	0.977	0.863	0.92	-1.378	581	474	1.264	0.867	1.066	-0.065
PIOGLITAZONE HYDROCHLORIDE	493	546	1.073	0.998	1.035	-0.336	408	551	0.888	1.007	0.948	-1.13
PIPLARTINE	492	530	1.071	0.969	1.02	-0.476	372	552	0.81	1.009	0.909	-1.473
Pitavastatin (Calcium)	492	401	1.056	0.754	0.905	-1.514	379	330	0.813	0.62	0.716	-3.215
PK11000	551	541	1.274	0.994	1.134	0.553	585	586	1.353	1.076	1.215	1.279
PK11007	483	554	0.958	1.022	0.99	-0.747	200	246	0.397	0.454	0.426	-5.84
PK68	392	576	0.853	1.053	0.953	-1.081	407	538	0.886	0.984	0.935	-1.243
PKR-IN-C16	492	411	0.976	0.758	0.867	-1.857	511	420	1.014	0.775	0.895	-1.608
PluriSIn 1	585	582	1.266	1.059	1.163	0.81	498	499	1.078	0.908	0.993	-0.72
PND-1186	455	587	0.99	1.073	1.031	-0.372	598	574	1.301	1.049	1.175	0.923
PNU-74654	582	538	1.346	0.988	1.167	0.85	536	440	1.239	0.808	1.024	-0.444
Pogostone	601	465	1.192	0.858	1.025	-0.431	561	536	1.113	0.989	1.051	-0.196
Polydatin	516	486	1.193	0.893	1.043	-0.268	476	550	1.101	1.01	1.055	-0.156
Polyphyllin I	450	439	0.893	0.81	0.852	-1.996	15	23	0.03	0.042	0.036	-9.355
Polyphyllin VI	517	518	1.269	0.969	1.119	0.417	72	75	0.177	0.14	0.158	-8.25
Pomalidomide	539	440	1.157	0.827	0.992	-0.729	488	486	1.047	0.914	0.98	-0.832
PP1	515	475	1.096	0.929	1.013	-0.544	407	367	0.866	0.717	0.791	-2.538
PP121	242	249	0.515	0.487	0.501	-5.159	41	42	0.087	0.082	0.084	-8.917
PQ 401	599	484	1.274	0.946	1.11	0.336	592	562	1.26	1.099	1.18	0.963
PR-619	580	555	1.151	1.024	1.087	0.133	530	538	1.052	0.993	1.022	-0.453
Pracinostat (SB939)	477	425	1.015	0.831	0.923	-1.351	659	363	1.402	0.71	1.056	-0.151
Pralatrexate	538	425	1.067	0.784	0.925	-1.329	529	572	1.05	1.055	1.052	-0.183
PRANOPROFEN	440	455	0.958	0.832	0.895	-1.604	496	496	1.079	0.907	0.993	-0.72
Pravastatin (sodium)	527	530	1.218	0.973	1.095	0.205	593	541	1.371	0.994	1.183	0.99
PREDNISONE	512	619	1.089	1.21	1.15	0.693	547	570	1.164	1.114	1.139	0.598
Prexasertib	277	334	0.637	0.591	0.614	-4.139	190	234	0.437	0.414	0.426	-5.84
PRIMA-1	450	534	0.947	0.993	0.97	-0.927	374	514	0.787	0.955	0.871	-1.82
Prinaberel	511	579	1.254	1.083	1.168	0.864	562	556	1.379	1.04	1.21	1.234
Procyanidin C1	609	499	1.208	0.921	1.064	-0.074	582	482	1.155	0.889	1.022	-0.458
Propylparaben	540	630	1.137	1.171	1.154	0.733	553	562	1.164	1.045	1.104	0.286
Prosapogenin A	482	539	0.956	0.994	0.975	-0.882	62	109	0.123	0.201	0.162	-8.218
Protosappanin B	559	615	1.2	1.156	1.178	0.95	476	580	1.021	1.09	1.055	-0.156
PS-1145	554	623	1.189	1.171	1.18	0.968	539	620	1.157	1.165	1.161	0.796
Pseudolaric Acid B	533	564	1.308	1.055	1.182	0.981	511	575	1.254	1.076	1.165	0.832
Psoralen	521	561	1.198	0.993	1.095	0.205	435	485	1	0.858	0.929	-1.297
PU02	521	528	1.279	0.988	1.134	0.548	565	527	1.387	0.986	1.187	1.026
Pulsatilla saponin D	536	545	1.15	1.024	1.087	0.129	2	2	0.004	0.004	0.004	-9.644
Puromycin aminonucleoside	467	462	1.002	0.868	0.935	-1.243	412	489	0.884	0.919	0.901	-1.545
Purvalanol A	558	456	1.29	0.837	1.063	-0.083	465	403	1.075	0.74	0.907	-1.491
PYR-41	545	529	1.18	0.963	1.071	-0.011	561	470	1.214	0.855	1.034	-0.345
Pyrazoloacridine	564	528	1.384	0.988	1.186	1.022	597	623	1.465	1.166	1.316	2.19
Pyridoclax	535	565	1.237	1.038	1.138	0.584	381	337	0.881	0.619	0.75	-2.912
Pyrogallol	552	604	1.269	1.069	1.169	0.868	536	556	1.232	0.984	1.108	0.318
Pyroxamide	655	526	1.3	0.97	1.135	0.562	641	667	1.272	1.231	1.252	1.613
Q-VD-OPh	491	449	1.054	0.844	0.949	-1.117	492	403	1.056	0.758	0.907	-1.496
Quercetin	502	546	1.068	1.067	1.067	-0.047	418	679	0.889	1.327	1.108	0.318
Quercitrin	566	492	1.225	0.895	1.06	-0.115	529	549	1.145	0.999	1.072	-0.007
Quisinostat (JNJ-26481585) 2HCl	283	279	0.602	0.545	0.574	-4.505	212	262	0.451	0.512	0.482	-5.335
Quizartinib (AC220)	604	541	1.285	1.058	1.172	0.891	576	628	1.226	1.228	1.227	1.392
R-7050	531	531	1.156	0.971	1.063	-0.083	555	603	1.208	1.102	1.155	0.742
R406	305	413	0.649	0.807	0.728	-3.111	142	148	0.302	0.289	0.296	-7.013
R406 (free base)	522	514	1.111	1.005	1.058	-0.133	478	412	1.017	0.805	0.911	-1.46
R547	547	457	1.164	0.893	1.028	-0.399	564	535	1.2	1.046	1.123	0.453
RA-9	538	551	1.067	1.017	1.042	-0.277	455	547	0.903	1.009	0.956	-1.053
Rabeprazole (sodium)	524	600	1.124	1.128	1.126	0.48	550	521	1.18	0.979	1.079	0.061
RAD51 Inhibitor B02	567	591	1.311	1.085	1.198	1.13	404	555	0.934	1.019	0.976	-0.868
Raddeanin A	718	622	1.66	1.142	1.401	2.962	4	4	0.009	0.007	0.008	-9.608
RAF265 (CHIR-265)	568	555	1.209	1.085	1.147	0.67	551	539	1.172	1.054	1.113	0.363
Raltitrexed	506	564	1.095	1.026	1.06	-0.111	596	524	1.29	0.954	1.122	0.444
Ramipril	552	621	1.185	1.167	1.176	0.932	589	562	1.264	1.056	1.16	0.787
Rapamycin	616	632	1.222	1.166	1.194	1.094	629	580	1.248	1.07	1.159	0.778
Rebastinib (DCC-2036)	691	615	1.47	1.202	1.336	2.375	661	563	1.406	1.101	1.253	1.631
Resatorvid	547	512	1.085	0.945	1.015	-0.521	427	470	0.847	0.867	0.857	-1.947
RESVERATROL	543	566	1.182	1.035	1.108	0.323	528	580	1.149	1.06	1.104	0.286
RG7112	547	513	1.085	0.946	1.015	-0.517	542	516	1.075	0.952	1.014	-0.535
Rhapontin	440	621	1.017	1.14	1.078	0.052	537	637	1.242	1.17	1.206	1.202
Rhosin (hydrochloride)	503	546	1.089	0.994	1.042	-0.282	534	615	1.156	1.119	1.138	0.584
Ricolinostat (ACY-1215)	558	598	1.187	1.169	1.178	0.95	534	616	1.136	1.204	1.17	0.878
Rigosertib (sodium)	574	650	1.139	1.199	1.169	0.868	676	709	1.341	1.308	1.324	2.272
Rilmenidine (hemifumarate)	404	590	0.929	1.044	0.987	-0.778	582	596	1.338	1.055	1.196	1.117
RIP2 kinase inhibitor 2	513	524	1.259	0.98	1.119	0.422	481	375	1.18	0.702	0.941	-1.189
RIPA-56	544	531	1.335	0.993	1.164	0.823	525	514	1.288	0.962	1.125	0.471
RIPGBM	533	526	1.058	0.97	1.014	-0.53	631	581	1.252	1.072	1.162	0.805
RIPK-IN-4	591	585	1.45	1.094	1.272	1.798	540	608	1.325	1.138	1.232	1.432
RIPK1-IN-4	496	480	1.217	0.898	1.058	-0.138	429	400	1.053	0.748	0.9	-1.554
RIPK1-IN-7	551	550	1.193	1.001	1.097	0.219	547	522	1.184	0.95	1.067	-0.052
Ripretinib	470	493	1.017	0.897	0.957	-1.044	335	376	0.725	0.684	0.705	-3.323
RITA	524	500	1.124	0.94	1.032	-0.368	539	536	1.157	1.008	1.082	0.088
Ritonavir	479	516	1.028	0.97	0.999	-0.665	433	509	0.929	0.957	0.943	-1.171
Riviciclib hydrochloride	419	444	0.969	0.815	0.892	-1.631	459	419	1.061	0.77	0.915	-1.419
Ro 08-2750	528	481	1.133	0.904	1.018	-0.49	452	548	0.97	1.03	1	-0.656
Ro-3306	594	592	1.264	1.157	1.211	1.243	504	573	1.072	1.12	1.096	0.21
RO8994	556	549	1.193	1.032	1.112	0.359	483	463	1.036	0.87	0.953	-1.081
ROC-325	517	437	1.026	0.806	0.916	-1.414	538	547	1.067	1.009	1.038	-0.314
Roquinimex	528	563	1.133	1.058	1.095	0.205	515	531	1.105	0.998	1.051	-0.192
ROSIGLITAZONE MALEATE	557	503	1.212	0.92	1.066	-0.061	542	520	1.18	0.951	1.065	-0.065
Rosmarinic acid	606	469	1.393	0.83	1.111	0.35	575	462	1.322	0.818	1.07	-0.025
Rotenone	623	548	1.337	1.03	1.184	0.999	543	622	1.165	1.169	1.167	0.85
Roxadustat (FG-4592)	383	571	0.815	1.116	0.966	-0.968	583	570	1.24	1.114	1.177	0.941
RRx-001	523	550	1.202	0.973	1.087	0.133	564	542	1.297	0.959	1.128	0.499
RSL3	13	12	0.028	0.022	0.025	-9.454	8	13	0.017	0.024	0.02	-9.495
Rutin	526	523	1.129	0.983	1.056	-0.151	639	545	1.371	1.024	1.198	1.126
Ruxolitinib	490	426	1.133	0.782	0.958	-1.04	315	276	0.728	0.507	0.617	-4.108
RX-3117	526	543	1.291	1.016	1.154	0.729	526	543	1.291	1.016	1.154	0.729
S130	487	573	1.195	1.072	1.134	0.548	509	507	1.249	0.949	1.099	0.237
S55746	510	634	1.11	1.159	1.135	0.557	294	560	0.64	1.024	0.832	-2.172
S63845	538	586	1.171	1.071	1.121	0.435	507	567	1.103	1.037	1.07	-0.025
Sacubitril/Valsartan	530	559	1.147	1.017	1.082	0.083	527	483	1.141	0.879	1.01	-0.566
SAFit2	522	543	1.281	1.016	1.148	0.684	521	507	1.279	0.949	1.114	0.372
sAJM589	547	596	1.085	1.1	1.092	0.178	424	439	0.841	0.81	0.826	-2.231
Sal003	409	634	0.878	1.192	1.035	-0.341	598	549	1.283	1.032	1.158	0.765
Salermide	484	522	1.188	0.977	1.082	0.088	464	494	1.139	0.924	1.032	-0.372
SALICYLIC ACID	539	496	1.173	0.907	1.04	-0.296	568	549	1.236	1.004	1.12	0.426
Salinomycin	451	510	1.107	0.954	1.03	-0.381	380	557	0.933	1.042	0.988	-0.769
Salinomycin (sodium salt)	583	566	1.251	1.064	1.158	0.765	485	538	1.041	1.011	1.026	-0.422
Salubrinal	517	605	1.189	1.071	1.13	0.517	528	577	1.214	1.021	1.117	0.404
Salvigenin	543	525	1.077	0.969	1.023	-0.449	602	481	1.194	0.887	1.04	-0.291
Samuraciclib (hydrochloride)	384	512	0.942	0.958	0.95	-1.108	496	558	1.217	1.044	1.131	0.521
SANGUINARIUM CHLORIDE	466	453	1.014	0.828	0.921	-1.369	0	3	0	0.005	0.002	-9.657
SAR125844	581	535	1.247	1.006	1.127	0.485	595	490	1.277	0.921	1.099	0.237
SAR405838	560	316	1.212	0.575	0.893	-1.617	544	474	1.177	0.863	1.02	-0.476
SB 415286	609	627	1.4	1.11	1.255	1.644	604	585	1.389	1.035	1.212	1.256
SB-431542	466	465	1.077	0.854	0.966	-0.968	514	471	1.188	0.865	1.026	-0.417
SB202190 (FHPI)	511	533	1.087	1.042	1.064	-0.074	544	437	1.157	0.854	1.006	-0.607
SBE13 (Hydrochloride)	507	445	1.097	0.81	0.954	-1.076	430	411	0.931	0.748	0.84	-2.105
SBI-0206965	635	569	1.374	1.035	1.204	1.189	474	533	1.026	0.97	0.998	-0.674
SC-236	579	573	1.421	1.072	1.247	1.568	451	474	1.107	0.887	0.997	-0.684
SC144	584	681	1.253	1.28	1.266	1.748	571	651	1.225	1.224	1.224	1.369
SC66	520	624	1.126	1.136	1.131	0.526	439	480	0.95	0.874	0.912	-1.45
SC99	608	566	1.316	1.03	1.173	0.905	594	615	1.286	1.119	1.203	1.171
Schisandrin C	504	473	1.082	0.889	0.986	-0.787	475	406	1.019	0.763	0.891	-1.64
Sclareol	603	541	1.196	0.998	1.097	0.219	515	584	1.022	1.077	1.05	-0.21
SCR7 pyrazine	359	584	0.881	1.093	0.987	-0.774	358	575	0.879	1.076	0.978	-0.859
Scriptaid	622	555	1.323	1.085	1.204	1.184	351	509	0.747	0.995	0.871	-1.82
SEC	548	513	1.345	0.96	1.152	0.72	562	515	1.379	0.964	1.172	0.891
SecinH3	537	501	1.065	0.924	0.994	-0.706	411	578	0.815	1.066	0.941	-1.193
Selonsertib	537	489	1.152	0.919	1.035	-0.336	459	373	0.985	0.701	0.843	-2.073
Selumetinib (AZD6244)	658	550	1.4	1.075	1.237	1.487	595	635	1.266	1.241	1.254	1.631
Sepantronium (bromide)	120	77	0.277	0.141	0.209	-7.794	39	84	0.09	0.154	0.122	-8.579
Serdemetan	409	483	1.004	0.904	0.954	-1.072	300	460	0.736	0.861	0.798	-2.475
Sertaconazole (nitrate)	527	596	1.211	1.055	1.133	0.544	417	627	0.959	1.11	1.034	-0.345
Sesamol	490	503	1.052	0.945	0.998	-0.67	519	535	1.114	1.006	1.06	-0.115
Setanaxib	545	560	1.17	1.053	1.111	0.35	545	502	1.17	0.944	1.057	-0.142
SGI-1027	560	470	1.191	0.919	1.055	-0.16	187	70	0.398	0.137	0.268	-7.266
SGI-1776 free base	577	567	1.228	1.109	1.168	0.864	574	520	1.221	1.017	1.119	0.417
Shikonin	542	446	1.075	0.823	0.949	-1.117	585	497	1.161	0.917	1.039	-0.305
SID 3712249	541	561	1.251	1.03	1.14	0.611	617	569	1.427	1.045	1.236	1.473
SILDENAFIL CITRATE	518	550	1.102	1.075	1.088	0.142	600	586	1.277	1.146	1.212	1.252
SINAPIC ACID	506	566	1.101	1.035	1.068	-0.043	504	521	1.097	0.952	1.024	-0.435
Sinensetin	486	476	1.052	0.866	0.959	-1.026	474	497	1.026	0.904	0.965	-0.972
SINOMENINE	512	574	1.114	1.049	1.082	0.079	510	552	1.11	1.009	1.059	-0.12
Sinomenine hydrochloride	458	597	1.053	1.057	1.055	-0.16	523	536	1.202	0.949	1.075	0.025
Siramesine (hydrochloride)	519	525	1.274	0.982	1.128	0.499	664	649	1.629	1.214	1.422	3.147
Siremadlin	490	572	1.061	1.041	1.051	-0.196	577	611	1.249	1.112	1.181	0.972
SIRT7 inhibitor 97491	390	544	0.957	1.018	0.988	-0.769	628	644	1.541	1.205	1.373	2.709
Sirtinol	432	558	0.919	1.091	1.005	-0.611	566	554	1.204	1.083	1.144	0.638
SJ-172550	534	587	1.06	1.083	1.071	-0.011	512	483	1.016	0.891	0.954	-1.076
SKF-96365 (hydrochloride)	543	569	1.175	1.035	1.105	0.291	569	587	1.232	1.068	1.15	0.697
SKI II	559	574	1.189	1.122	1.156	0.747	520	525	1.106	1.026	1.066	-0.061
SKI V	475	514	1.028	0.935	0.982	-0.823	501	540	1.084	0.983	1.034	-0.354
SKLB4771	490	538	0.972	0.993	0.982	-0.814	478	495	0.948	0.913	0.93	-1.284
SLF	459	575	0.911	1.061	0.986	-0.783	493	451	0.978	0.832	0.905	-1.514
SLF-amido-C2-COOH	553	558	1.279	1.025	1.152	0.715	667	492	1.542	0.904	1.223	1.356
SMIP004	395	456	0.855	0.83	0.843	-2.078	606	504	1.312	0.917	1.114	0.377
SNS-032 (BMS-387032)	517	456	1.1	0.891	0.996	-0.697	565	601	1.202	1.175	1.188	1.044
Sodium diatrizoate	611	565	1.212	1.042	1.127	0.49	563	491	1.117	0.906	1.012	-0.553
Sodium Salicylate	501	514	1.075	0.966	1.02	-0.471	551	570	1.182	1.071	1.127	0.485
Solamargine	425	576	0.912	1.083	0.998	-0.679	7	3	0.015	0.006	0.01	-9.585
SOLASODINE	540	521	1.175	0.952	1.063	-0.083	560	537	1.219	0.982	1.1	0.25
Sophocarpine	540	486	1.249	0.893	1.071	-0.016	506	502	1.17	0.922	1.046	-0.241
Sophoraflavanone G	524	540	1.286	1.01	1.148	0.679	517	485	1.269	0.907	1.088	0.138
Sophoridine	568	581	1.313	1.067	1.19	1.058	583	478	1.348	0.878	1.113	0.363
Sorafenib	574	593	1.221	1.159	1.19	1.058	577	545	1.228	1.065	1.147	0.665
Sorafenib Tosylate	575	585	1.223	1.144	1.184	0.999	650	600	1.383	1.173	1.278	1.852
Soyasapogenol B	527	564	1.211	0.998	1.104	0.286	550	589	1.264	1.042	1.153	0.724
SP-141	563	576	1.208	1.083	1.146	0.656	552	568	1.185	1.068	1.127	0.485
SP2509	556	643	1.193	1.209	1.201	1.157	574	584	1.232	1.098	1.165	0.832
SP600125	566	492	1.204	0.962	1.083	0.092	420	370	0.894	0.723	0.808	-2.384
Spautin-1	505	499	1.168	0.916	1.042	-0.277	480	427	1.11	0.784	0.947	-1.135
SR-318	643	621	1.578	1.162	1.37	2.682	605	587	1.485	1.098	1.292	1.974
SR-4835	275	332	0.59	0.624	0.607	-4.203	315	315	0.676	0.592	0.634	-3.959
SRT 2183	558	555	1.29	1.019	1.155	0.738	637	554	1.473	1.017	1.245	1.554
SSE15206	520	558	1.276	1.044	1.16	0.787	417	483	1.023	0.904	0.964	-0.986
STAT3-IN-1	547	554	1.342	1.036	1.189	1.049	448	585	1.099	1.094	1.096	0.214
STAT5-IN-2	549	591	1.195	1.08	1.138	0.584	547	610	1.19	1.115	1.152	0.72
Stattic	570	548	1.223	1.03	1.127	0.485	576	577	1.236	1.085	1.16	0.792
Staurosporine	8	3	0.018	0.005	0.012	-9.576	2	2	0.005	0.004	0.005	-9.639
Stavudine	544	511	1.258	0.938	1.098	0.228	546	498	1.262	0.915	1.088	0.142
STF-118804	505	540	1.084	1.015	1.05	-0.21	549	532	1.178	1	1.089	0.147
SU11274	592	562	1.288	1.027	1.158	0.765	596	537	1.297	0.982	1.14	0.602
SU9516	638	596	1.467	1.055	1.261	1.699	615	479	1.414	0.848	1.131	0.526
Suberoyl bis-hydroxamic acid	594	607	1.366	1.074	1.22	1.329	606	627	1.393	1.11	1.252	1.613
SULFASALAZINE	585	517	1.273	0.945	1.109	0.327	625	641	1.36	1.172	1.266	1.744
Sulforaphene	554	552	1.36	1.033	1.196	1.117	472	503	1.158	0.941	1.049	-0.21
Sunitinib	552	529	1.195	0.963	1.079	0.056	442	539	0.957	0.981	0.969	-0.936
Sunitinib Malate	601	526	1.279	1.028	1.154	0.729	506	378	1.077	0.739	0.908	-1.487
Supinoxin	556	598	1.21	1.093	1.152	0.711	549	660	1.195	1.207	1.201	1.157
SW106065	487	513	1.126	0.942	1.034	-0.35	530	562	1.225	1.032	1.129	0.503
SZL P1-41	570	584	1.399	1.093	1.246	1.563	521	524	1.279	0.98	1.13	0.512
T-1101 (tosylate)	605	520	1.391	0.92	1.156	0.747	608	541	1.398	0.958	1.178	0.95
T025	583	542	1.431	1.014	1.223	1.351	557	552	1.367	1.033	1.2	1.148
T0901317	579	464	1.26	0.848	1.054	-0.169	624	430	1.358	0.786	1.072	-0.007
Tacedinaline (CI994)	652	519	1.387	1.015	1.201	1.157	739	390	1.572	0.762	1.167	0.85
Tacrolimus (monohydrate)	611	536	1.323	0.975	1.149	0.688	500	565	1.082	1.028	1.055	-0.16
Tadalafil	539	568	1.167	1.034	1.1	0.25	511	517	1.106	0.941	1.024	-0.444
TAE226 (NVP-TAE226)	564	644	1.2	1.259	1.229	1.414	574	496	1.221	0.97	1.095	0.205
TAK-243	28	20	0.06	0.038	0.049	-9.238	8	8	0.017	0.015	0.016	-9.535
Takinib	526	524	1.291	0.98	1.136	0.566	547	522	1.342	0.977	1.16	0.783
Talampanel	624	535	1.443	0.983	1.213	1.266	588	526	1.36	0.966	1.163	0.814
Taltobulin	347	511	0.852	0.956	0.904	-1.523	314	420	0.771	0.786	0.778	-2.655
Tamibarotene	541	469	1.171	0.854	1.012	-0.544	450	498	0.974	0.906	0.94	-1.198
Tamoxifen (Citrate)	508	557	1.175	1.023	1.099	0.237	517	545	1.195	1.001	1.098	0.228
Tandutinib	496	545	1.14	0.965	1.052	-0.183	484	512	1.113	0.906	1.01	-0.571
Tanespimycin	565	534	1.387	0.999	1.193	1.085	509	486	1.249	0.909	1.079	0.056
TANGERITIN	544	582	1.184	1.064	1.124	0.462	453	545	0.986	0.996	0.991	-0.738
Targapremir-210	563	468	1.302	0.86	1.081	0.074	533	462	1.232	0.848	1.04	-0.296
TAS6417	635	603	1.26	1.113	1.187	1.026	466	601	0.925	1.109	1.017	-0.503
Tasisulam	450	493	1.034	0.873	0.954	-1.076	499	544	1.147	0.963	1.055	-0.16
Taurochenodeoxycholic acid (sodium salt)	550	519	1.35	0.971	1.161	0.792	566	482	1.389	0.902	1.146	0.656
Taurolidine	538	581	1.244	1.067	1.156	0.747	489	577	1.131	1.06	1.095	0.205
Tauroursodeoxycholate (Sodium)	540	549	1.241	0.972	1.106	0.305	500	591	1.149	1.046	1.098	0.223
TBHQ	513	543	1.259	1.016	1.138	0.584	505	516	1.239	0.965	1.102	0.264
TCS JNK 5a	597	612	1.185	1.129	1.157	0.76	581	595	1.153	1.098	1.126	0.476
TCS-PIM-1-4a	630	452	1.364	0.823	1.094	0.187	574	546	1.242	0.994	1.118	0.408
Tefinostat	586	584	1.163	1.077	1.12	0.426	686	712	1.361	1.314	1.337	2.389
TEGASEROD MALEATE	527	626	1.147	1.144	1.146	0.656	516	667	1.123	1.219	1.171	0.887
TEMOZOLAMIDE	588	551	1.28	1.007	1.144	0.638	555	550	1.208	1.005	1.106	0.305
Temsirolimus	637	523	1.379	0.952	1.166	0.837	646	553	1.398	1.006	1.202	1.166
Tenovin-1	582	490	1.26	0.892	1.076	0.029	512	564	1.108	1.026	1.067	-0.052
Tenovin-3	500	512	1.088	0.936	1.012	-0.548	414	588	0.901	1.075	0.988	-0.765
Tenovin-6	479	536	1.101	0.949	1.025	-0.431	412	522	0.947	0.924	0.935	-1.238
TERFENADINE	561	542	1.221	0.991	1.106	0.3	415	429	0.903	0.784	0.844	-2.069
TETRAHYDROPALMATINE	615	526	1.309	1.028	1.168	0.864	552	537	1.174	1.05	1.112	0.354
Tetramethylpyrazine	501	541	1.084	0.985	1.034	-0.345	582	566	1.26	1.03	1.145	0.652
TETROQUINONE	557	545	1.212	0.996	1.104	0.282	536	593	1.166	1.084	1.125	0.471
TG101209	453	424	0.964	0.829	0.896	-1.59	144	42	0.306	0.082	0.194	-7.929
TH1834	558	460	1.197	0.865	1.031	-0.377	551	582	1.182	1.094	1.138	0.589
THALIDOMIDE	608	577	1.323	1.055	1.189	1.049	496	582	1.079	1.064	1.071	-0.011
THEANINE POTASSIUM	524	588	1.14	1.075	1.107	0.314	523	589	1.138	1.077	1.107	0.314
THIAMINE	450	553	0.979	1.011	0.995	-0.702	517	552	1.125	1.009	1.067	-0.052
Thienopyridone	554	515	1.36	0.964	1.162	0.805	469	513	1.151	0.96	1.055	-0.156
TIC10	519	557	1.123	1.014	1.068	-0.038	493	418	1.067	0.761	0.914	-1.432
TIOGUANINE	506	611	1.101	1.117	1.109	0.327	523	577	1.138	1.055	1.096	0.214
Tiplaxtinin	587	535	1.44	1.001	1.22	1.333	588	501	1.443	0.937	1.19	1.058
Tirabrutinib	552	519	1.355	0.971	1.163	0.814	541	442	1.328	0.827	1.078	0.043
Tivantinib	546	574	1.172	1.079	1.126	0.476	438	560	0.94	1.053	0.996	-0.688
TL02-59	533	512	1.225	0.906	1.066	-0.065	312	323	0.717	0.572	0.644	-3.864
TM5441	561	523	1.214	0.952	1.083	0.092	624	504	1.351	0.917	1.134	0.553
TNF-α-IN-1	578	480	1.147	0.886	1.016	-0.508	511	427	1.014	0.788	0.901	-1.55
Tofacitinib	500	497	1.073	0.934	1.004	-0.625	377	518	0.809	0.974	0.891	-1.635
Tofacitinib (CP-690550) Citrate	522	524	1.111	1.024	1.067	-0.047	384	507	0.817	0.991	0.904	-1.523
Tolcapone	544	534	1.258	0.981	1.119	0.422	583	535	1.348	0.983	1.166	0.837
Tomatine	54	117	0.124	0.207	0.165	-8.186	12	12	0.028	0.021	0.024	-9.459
Topotecan (Hydrochloride)	357	430	0.825	0.79	0.807	-2.393	457	532	1.057	0.977	1.017	-0.503
Toremifene (citrate)	520	550	1.116	1.034	1.075	0.02	518	547	1.112	1.028	1.07	-0.025
Torin 2	91	142	0.194	0.278	0.236	-7.55	62	89	0.132	0.174	0.153	-8.299
Torkinib (PP242)	615	478	1.309	0.935	1.122	0.444	274	211	0.583	0.413	0.498	-5.186
Toyocamycin	481	528	1.041	0.961	1.001	-0.647	471	560	1.019	1.019	1.019	-0.485
TPCA-1	557	602	1.185	1.177	1.181	0.977	514	546	1.094	1.067	1.08	0.07
TPEN	542	558	1.246	0.988	1.117	0.399	509	540	1.17	0.956	1.063	-0.088
Trametinib (GSK1120212)	577	575	1.228	1.124	1.176	0.932	486	554	1.034	1.083	1.058	-0.129
TRIFLURIDINE	516	496	1.123	0.907	1.015	-0.521	515	423	1.121	0.773	0.947	-1.135
Triglycidyl isocyanurate	550	568	1.35	1.063	1.207	1.207	636	595	1.561	1.113	1.337	2.384
TRIGONELLINE	525	537	1.143	0.982	1.062	-0.092	546	560	1.188	1.024	1.106	0.3
Tripterin	104	149	0.255	0.279	0.267	-7.271	8	7	0.02	0.013	0.016	-9.531
Triptolide	416	572	0.825	1.055	0.94	-1.198	444	493	0.881	0.91	0.895	-1.599
Triptonide	343	454	0.789	0.804	0.796	-2.493	335	406	0.77	0.719	0.744	-2.962
Troglitazone	572	537	1.135	0.991	1.063	-0.088	621	540	1.232	0.996	1.114	0.372
TROLOX	550	569	1.197	1.04	1.118	0.413	549	562	1.195	1.027	1.111	0.345
TTNPB	577	538	1.145	0.993	1.069	-0.034	529	535	1.05	0.987	1.018	-0.49
Tubastatin A	589	567	1.253	1.109	1.181	0.977	502	590	1.068	1.153	1.11	0.341
Tubastatin A HCl	545	574	1.16	1.122	1.141	0.616	593	607	1.262	1.187	1.224	1.369
Tubeimoside I	540	607	1.249	1.115	1.182	0.986	209	249	0.483	0.457	0.47	-5.439
Tubulin inhibitor 1	501	605	1.075	1.137	1.106	0.3	602	732	1.292	1.376	1.334	2.357
TVB-3166	510	504	1.094	0.947	1.02	-0.471	543	536	1.165	1.008	1.086	0.124
TW-37	453	564	1.112	1.055	1.083	0.097	516	654	1.266	1.224	1.245	1.554
Tyrphostin AG 1296	658	599	1.4	1.171	1.285	1.92	624	571	1.328	1.116	1.222	1.347
Tyrphostin AG 879	590	556	1.364	1.021	1.192	1.081	581	522	1.343	0.959	1.151	0.706
TZ9	557	565	1.288	1.038	1.163	0.814	495	382	1.145	0.702	0.923	-1.347
UAMC-3203 hydrochloride	499	523	1.147	0.926	1.036	-0.327	469	592	1.078	1.048	1.063	-0.088
UC-514321	454	498	1.044	0.881	0.963	-0.995	171	177	0.393	0.313	0.353	-6.495
UMBELLIFERONE	487	548	1.036	1.071	1.054	-0.174	510	576	1.085	1.126	1.105	0.296
UMI-77	464	571	1.067	1.011	1.039	-0.305	541	540	1.244	0.956	1.1	0.246
UNC1215	590	602	1.255	1.177	1.216	1.293	478	560	1.017	1.095	1.056	-0.151
Urolithin A	527	528	1.131	0.992	1.062	-0.102	581	535	1.247	1.006	1.127	0.485
Ursonic acid	619	476	1.423	0.842	1.133	0.539	460	424	1.057	0.75	0.903	-1.527
Valinomycin	482	530	1.034	0.996	1.015	-0.521	539	508	1.157	0.955	1.056	-0.151
Vandetanib	488	513	1.056	0.934	0.995	-0.702	353	405	0.764	0.737	0.75	-2.908
Vatalanib (PTK787) 2HCl	545	551	1.16	1.077	1.118	0.413	525	579	1.117	1.132	1.124	0.467
Venetoclax	312	456	0.766	0.853	0.809	-2.375	241	488	0.591	0.913	0.752	-2.894
VER-50589	617	581	1.418	1.028	1.223	1.356	628	695	1.444	1.23	1.337	2.384
Verbascoside	559	551	1.285	0.975	1.13	0.517	591	514	1.359	0.91	1.135	0.557
Verteporfin	478	495	1.026	0.93	0.978	-0.855	414	497	0.888	0.934	0.911	-1.46
Verubulin	354	583	0.702	1.076	0.889	-1.658	393	593	0.78	1.094	0.937	-1.225
Vesatolimod	487	567	0.966	1.046	1.006	-0.602	518	518	1.028	0.956	0.992	-0.729
VGX-1027	561	612	1.204	1.15	1.177	0.941	554	572	1.189	1.075	1.132	0.535
VII-31	577	633	1.238	1.19	1.214	1.275	524	471	1.124	0.885	1.005	-0.616
Vincristine (sulfate)	406	574	0.933	1.016	0.975	-0.887	326	368	0.749	0.651	0.7	-3.363
Vistusertib	579	506	1.421	0.947	1.184	1.004	526	487	1.291	0.911	1.101	0.255
Vitamin K4	562	520	1.292	0.92	1.106	0.3	566	511	1.301	0.904	1.102	0.268
Volasertib	610	571	1.497	1.068	1.283	1.893	460	622	1.129	1.164	1.147	0.665
VORINOSTAT	556	573	1.21	1.048	1.129	0.508	350	391	0.762	0.715	0.738	-3.016
VR23	587	571	1.349	1.011	1.18	0.968	407	672	0.936	1.189	1.062	-0.092
VTP50469	615	514	1.32	0.966	1.143	0.634	559	598	1.2	1.124	1.162	0.805
VU0661013	476	501	1.101	0.92	1.01	-0.562	591	604	1.366	1.109	1.238	1.487
W-7 (hydrochloride)	566	473	1.309	0.869	1.089	0.147	571	574	1.32	1.054	1.187	1.031
Wedelolactone	535	491	1.062	0.906	0.984	-0.801	550	534	1.091	0.985	1.038	-0.314
WEHI-345	374	535	0.814	0.978	0.896	-1.595	468	418	1.018	0.764	0.891	-1.64
WEHI-539 hydrochloride	419	520	0.899	0.977	0.938	-1.216	353	538	0.758	1.011	0.884	-1.699
WHI-P154	546	545	1.162	1.065	1.113	0.368	533	514	1.134	1.005	1.069	-0.029
Withaferin A	614	412	1.507	0.771	1.139	0.598	6	13	0.015	0.024	0.02	-9.504
Wogonin	578	484	1.24	0.91	1.075	0.02	497	418	1.067	0.786	0.926	-1.32
WP1066	560	582	1.295	1.069	1.182	0.986	434	434	1.003	0.797	0.9	-1.559
WT-161	514	496	1.103	0.932	1.018	-0.499	375	454	0.805	0.853	0.829	-2.199
WYC-209	556	528	1.193	0.992	1.092	0.178	462	531	0.991	0.998	0.994	-0.706
WYE-125132 (WYE-132)	570	492	1.213	0.962	1.087	0.133	383	418	0.815	0.817	0.816	-2.317
WYE-354	625	505	1.33	0.987	1.159	0.774	483	469	1.028	0.917	0.973	-0.905
Xanthohumol	526	496	1.129	0.932	1.03	-0.381	505	546	1.084	1.026	1.055	-0.16
XANTHONE	587	584	1.249	1.142	1.196	1.108	440	569	0.936	1.112	1.024	-0.44
XANTHURENIC ACID	524	552	1.14	1.009	1.074	0.016	514	530	1.119	0.969	1.044	-0.259
Xevinapant	508	504	1.008	0.93	0.969	-0.936	402	446	0.798	0.823	0.81	-2.366
XL019	438	612	1.013	1.124	1.068	-0.038	494	499	1.142	0.916	1.029	-0.395
XL888	523	496	1.283	0.928	1.105	0.296	609	555	1.494	1.038	1.266	1.744
YH239-EE	465	497	1.075	0.913	0.994	-0.711	524	544	1.212	0.999	1.105	0.296
YK-4-279	607	490	1.395	0.867	1.131	0.526	590	599	1.356	1.06	1.208	1.22
Z-DEVD-FMK	483	539	1.11	0.954	1.032	-0.368	411	595	0.945	1.053	0.999	-0.665
Z-FA-FMK	530	574	1.137	1.079	1.108	0.318	577	548	1.238	1.03	1.134	0.553
Z-Ile-Leu-aldehyde	564	588	1.227	1.075	1.151	0.706	517	583	1.125	1.066	1.095	0.205
Z-VAD(OMe)-FMK	491	484	1.135	0.889	1.012	-0.548	484	521	1.119	0.957	1.038	-0.314
Z-WEHD-FMK	524	563	1.205	0.996	1.1	0.25	504	529	1.159	0.936	1.048	-0.228
Zardaverine	508	352	1.247	0.659	0.953	-1.081	455	511	1.117	0.956	1.036	-0.327
Zibotentan	563	488	1.219	0.888	1.054	-0.174	493	548	1.067	0.997	1.032	-0.368
Ziyuglycoside I	343	425	0.793	0.781	0.787	-2.578	557	521	1.288	0.957	1.122	0.449
ZLDI-8	566	561	1.232	1.026	1.129	0.508	396	519	0.862	0.949	0.905	-1.509
ZM 336372	557	576	1.185	1.126	1.156	0.747	570	518	1.213	1.013	1.113	0.363
ZM 447439	581	548	1.236	1.071	1.154	0.729	554	539	1.179	1.054	1.116	0.395
Zonisamide	568	494	1.313	0.907	1.11	0.336	534	581	1.235	1.067	1.151	0.706
ZYZ-488	538	529	1.155	0.994	1.074	0.016	614	483	1.318	0.908	1.113	0.363
ZZW-115 (hydrochloride)	510	576	1.252	1.078	1.165	0.832	498	562	1.222	1.051	1.136	0.575
α-Vitamin E	466	564	1.077	1.036	1.056	-0.147	557	513	1.288	0.942	1.115	0.381
β-Elemene	586	465	1.268	0.846	1.057	-0.142	593	507	1.284	0.923	1.103	0.277
β-Elemonic acid	614	507	1.218	0.935	1.076	0.034	500	469	0.992	0.865	0.928	-1.302
β-NETA	535	469	1.313	0.877	1.095	0.201	538	491	1.32	0.919	1.119	0.422

## Sheet: Table S4
Table S4. Secondary drug screen data in OVCAR8 proliferating (Pro), cisplatin (CP) senescent or CX-5461 (CX) senescent cells.
	AUC
Compound_Name	OVCAR8 Pro	OVCAR8 CP	OVCAR8 CX
ABT-263	0.985	0.344	0.398
AZD4320	0.968	0.383	0.713
AZD5582	0.736	0.217	0.482
Bardoxolone methyl	0.441	0.448	0.692
Bortezomib	0.302	0.448	1.078
Bufotalin	0.266	0.286	0.37
BV6	0.967	0.65	0.848
CDDO-2P-Im	0.368	0.464	0.869
CDDO-3P-Im	0.386	0.579	0.896
CDDO-Im	0.395	0.393	0.682
CIL56	0.687	0.37	0.307
Cilengitide	0.695	0.436	0.331
Cinobufagin	0.286	0.305	0.406
Cucurbitacin B	0	0.008	0.001
CUDC-427	1.048	0.499	0.767
Dasatinib	0.388	0.217	0.118
DC661	1.025	0.795	1.051
Degrasyn	0.855	0.764	0.892
DISULFIRAM	0.871	0.56	1.012
E64FC26	0.415	0.5	0.801
Ethoxysanguinarine	0.296	0.339	0.326
Fluorizoline	0.795	0.677	0.984
Gambogic Acid	0.485	0.437	0.786
Glaucocalyxin A	0.653	0.742	0.823
Hederacolchiside A1	0.814	0.688	0.873
KP372-1	0.257	0.256	0.303
Melflufen (hydrochloride)	0.649	0.627	0.863
Methyl protodioscin	0.817	0.803	0.933
Midostaurin	0.774	0.748	0.84
ML-210	0.369	0.26	0.269
Navitoclax	0.975	0.208	0.367
NBDHEX	0.549	0.57	0.919
NSC 95397	0.769	0.609	0.86
Omaveloxolone	0.563	0.542	0.658
OSU-T315	0.936	0.845	0.984
Paris saponin VII	0.408	0.434	0.539
PD0166285	0.828	0.509	0.474
Periplocin	0.503	0.374	0.737
PFK-158	0.975	0.872	1.1
Polyphyllin I	0.644	0.728	0.811
Pulsatilla saponin D	0.879	0.718	0.893
Raddeanin A	0.936	0.847	0.92
RSL3	0.185	0.112	0.084
SANGUINARIUM CHLORIDE	0.777	0.603	0.925
Sepantronium (bromide)	0.27	0.236	0.141
SGI-1027	0.979	0.855	0.845
Solamargine	0.912	0.774	0.861
Staurosporine	0.259	0.148	0.136
TAK-243	0.193	0.193	0.368
Tomatine	0.387	0.395	0.672
Tripterin	0.44	0.301	0.553
UC-514321	0.863	0.805	1.09
Withaferin A	0.446	0.658	0.947

## Sheet: Table S5
Table S5. AUC and IC50 values for proliferating (Pro), cisplatin (CP) or CX-5461 (CX) senescent cells exposed to ferroptosis inducers in the absence (-) or presence (+) of liproxstatin (L).
	AUC
Compound_Name	OVCAR3 Pro -L	OVCAR3 Pro+L	OVCAR3 CP -L	OVCAR3 CP +L	OVCAR3 CX -L	OVCAR3 CX +L	OVCAR4 Pro -L	OVCAR4 Pro+L	OVCAR4 CP -L	OVCAR4 CP +L	OVCAR4 CX -L	OVCAR4 CX +L	OVCAR8 Pro -L	OVCAR8 Pro+L	OVCAR8 CP -L	OVCAR8 CP +L	OVCAR8 CX -L	OVCAR8 CX +L
CIL-56	0.694	0.684	0.532	0.456	0.44	0.55	0.488	0.487	0.348	0.54	0.564	1.076	0.634	0.67	0.669	0.666	0.483	0.588
ML-210	0.684	0.958	0.705	1.223	0.628	1.027	0.604	0.987	0.499	1.025	0.407	2.092	0.478	0.947	0.421	1.014	0.506	0.97
RSL-3	0.622	0.859	0.603	1.078	0.448	0.838	0.505	0.909	0.42	0.922	0.326	1.689	0.454	0.79	0.421	0.958	0.438	0.925
FIN-56	0.969	0.949	0.919	1.136	0.721	0.946	0.619	0.85	0.462	1.02	0.471	1.852	0.609	0.813	0.473	0.901	0.503	0.849
N6F11	0.796	0.875	0.833	1.289	0.595	0.836	0.795	0.962	0.58	0.88	0.512	2.173	0.693	0.85	0.58	0.93	0.653	0.983
	IC50
Compound_Name	OVCAR3 Pro -L	OVCAR3 Pro+L	OVCAR3 CP -L	OVCAR3 CP +L	OVCAR3 CX -L	OVCAR3 CX +L	OVCAR4 Pro -L	OVCAR4 Pro+L	OVCAR4 CP -L	OVCAR4 CP +L	OVCAR4 CX -L	OVCAR4 CX +L	OVCAR8 Pro -L	OVCAR8 Pro+L	OVCAR8 CP -L	OVCAR8 CP +L	OVCAR8 CX -L	OVCAR8 CX +L
CIL-56	2.441	2.684	0.712	0.598	0.264	0.337	0.489	0.516	0.073	0.462	N/A	1.073	0.524	0.623	0.634	0.644	0.185	0.47
ML-210	0.672	N/A	0.454	N/A	0.212	N/A	0.308	N/A	0.038	N/A	0.02	N/A	0.091	N/A	0.025	N/A	0.09	N/A
RSL-3	0.18	10.796	0.111	N/A	0.041	2.934	0.106	18.402	0.016	7.699	0.004	N/A	0.063	4	0.014	6.722	0.021	14.557
FIN-56	N/A	N/A	N/A	N/A	0.987	N/A	0.182	N/A	0.02	N/A	0.007	N/A	0.314	3.934	0.043	2.738	0.082	3.648
N6F11	8.199	21.057	2.839	N/A	1.755	5.007	6.751	712.403	0.997	12.599	0.459	N/A	3.334	18.46	0.986	N/A	2.149	1975.39

## Sheet: Table S6
Table S6. AUC values for proliferating (Pro), cisplatin (CP) or CX-5461 (CX) treated FT282 cells exposed to indicated drugs.
	AUC
Compound_Name	FT282 Pro	FT282 CP	FT282 CX
A-1155463	0.913	0.465	0.481
ABT-263	0.827	0.589	0.656
ABT-737	0.965	0.714	0.748
CIL-56	0.6	0.661	0.64
Erastin	0.88	1.011	0.986
Mitomycin	0.75	0.974	0.996
ML-210	0.791	0.936	0.98
RSL-3	0.616	0.793	0.88

## Sheet: Table S7
Table S7. Significant proteins that are upregulated (red) or downregulated (blue) identified from proteomics data.
Protein.IDs	Protein.names	GENE_SYMBOL	HUMAN_GENE_SYMBOL	Label	log2FC	Tvalue	pvalue	adj.pvalue	Cell_line
Q9NRG9	Aladin	AAAS	AAAS	treated_cp-control_cp	-1.77244	-3.68835	0.00614478	0.0393178	OVCAR3
Q9NRG9	Aladin	AAAS	AAAS	treated_cp-control_cp	-1.96487	-7.11816	5.55565e-05	0.00104927	OVCAR4
Q86V21	Acetoacetyl-CoA synthetase	AACS	AACS	treated_cx-control_cx	-0.663003	-5.95825	0.000213162	0.00194117	AOCS30
Q2M2I8	AP2-associated protein kinase 1	AAK1	AAK1	treated_cp-control_cp	0.68099	3.20156	0.0108042	0.049575	AOCS30
Q13685	Angio-associated migratory cell protein	AAMP	AAMP	treated_cp-control_cp	-1.04311	-3.58409	0.00589298	0.0387018	OVCAR3
Q13685	Angio-associated migratory cell protein	AAMP	AAMP	treated_cp-control_cp	-0.930453	-5.77713	0.000267027	0.00291331	OVCAR4
Q13685	Angio-associated migratory cell protein	AAMP	AAMP	treated_cp-control_cp	-0.869658	-5.73096	0.00028301	0.0011287	OVCAR8
Q13685	Angio-associated migratory cell protein	AAMP	AAMP	treated_cx-control_cx	-0.917911	-6.04895	0.000190732	0.000754564	OVCAR8
Q13685	Angio-associated migratory cell protein	AAMP	AAMP	treated_cx-control_cx	-0.973329	-6.48832	0.000112976	0.00118369	AOCS30
Q13685	Angio-associated migratory cell protein	AAMP	AAMP	treated_cx-control_cx	-0.585672	-9.18071	7.25447e-06	0.000256859	AOCS14
Q13685	Angio-associated migratory cell protein	AAMP	AAMP	treated_cp-control_cp	-0.991484	-15.542	8.285e-08	4.60202e-06	AOCS14
Q9Y312	Protein AAR2 homolog	AAR2	AAR2	treated_cp-control_cp	-1.68086	-7.50002	3.69264e-05	0.000386453	AOCS14
P49588	Alanine--tRNA ligase, cytoplasmic	AARS	AARS	treated_cx-control_cx	-0.597257	-5.97814	0.000208007	0.00123538	OVCAR4
P49588	Alanine--tRNA ligase, cytoplasmic	AARS	AARS	treated_cp-control_cp	1.13676	19.4128	1.18071e-08	1.04498e-06	OVCAR8
P49588	Alanine--tRNA ligase, cytoplasmic	AARS	AARS	treated_cx-control_cx	0.627697	13.2232	3.35451e-07	2.76603e-05	AOCS14
P49588	Alanine--tRNA ligase, cytoplasmic	AARS	AARS	treated_cp-control_cp	0.99856	21.0359	5.81349e-09	8.03157e-07	AOCS14
Q5JTZ9	Alanine--tRNA ligase, mitochondrial	AARS2	AARS2	treated_cx-control_cx	-2.04238	-10.049	3.43558e-06	6.13549e-05	OVCAR4
Q5JTZ9	Alanine--tRNA ligase, mitochondrial	AARS2	AARS2	treated_cp-control_cp	-0.843371	-4.14959	0.00248591	0.0126902	OVCAR4
Q5JTZ9	Alanine--tRNA ligase, mitochondrial	AARS2	AARS2	treated_cx-control_cx	-1.41343	-6.5423	0.000106113	0.000464479	OVCAR8
Q5JTZ9	Alanine--tRNA ligase, mitochondrial	AARS2	AARS2	treated_cx-control_cx	-0.793424	-6.25269	0.000149154	0.00145336	AOCS30
Q9BTE6	Alanyl-tRNA editing protein Aarsd1	AARSD1	AARSD1	treated_cx-control_cx	-1.03759	-4.87791	0.000873906	0.00549377	AOCS30
Q9NRN7	L-aminoadipate-semialdehyde dehydrogenase-phosphopantetheinyl transferase	AASDHPPT	AASDHPPT	treated_cp-control_cp	-1.53355	-3.97503	0.00322998	0.0278467	OVCAR3
Q9NRN7	L-aminoadipate-semialdehyde dehydrogenase-phosphopantetheinyl transferase	AASDHPPT	AASDHPPT	treated_cp-control_cp	-0.834935	-3.91514	0.00353702	0.01624	OVCAR4
Q9NRN7	L-aminoadipate-semialdehyde dehydrogenase-phosphopantetheinyl transferase	AASDHPPT	AASDHPPT	treated_cp-control_cp	-0.886622	-4.90152	0.000845874	0.00278233	OVCAR8
Q9NRN7	L-aminoadipate-semialdehyde dehydrogenase-phosphopantetheinyl transferase	AASDHPPT	AASDHPPT	treated_cx-control_cx	-0.61355	-3.39189	0.00797514	0.0171493	OVCAR8
Q9NRN7	L-aminoadipate-semialdehyde dehydrogenase-phosphopantetheinyl transferase	AASDHPPT	AASDHPPT	treated_cx-control_cx	-0.820425	-3.9127	0.00355017	0.015457	AOCS30
Q9NY61	Protein AATF	AATF	AATF	treated_cp-control_cp	-1.17707	-5.535	0.000363384	0.0104525	OVCAR3
Q9NY61	Protein AATF	AATF	AATF	treated_cx-control_cx	-0.958672	-4.50803	0.00147186	0.0316445	OVCAR3
Q9NY61	Protein AATF	AATF	AATF	treated_cp-control_cp	-1.70297	-11.3187	1.26479e-06	1.69956e-05	OVCAR8
Q9NY61	Protein AATF	AATF	AATF	treated_cx-control_cx	-0.75405	-5.01175	0.000727219	0.00226676	OVCAR8
Q9NY61	Protein AATF	AATF	AATF	treated_cx-control_cx	-1.02826	-5.80299	0.000258505	0.00224498	AOCS30
Q9NRK6	ATP-binding cassette sub-family B member 10, mitochondrial	ABCB10	ABCB10	treated_cp-control_cp	1.17402	3.95004	0.00423575	0.0257706	AOCS30
P33527;O15438	Multidrug resistance-associated protein 1	ABCC1	ABCC1	treated_cp-control_cp	0.921586	5.61474	0.000328031	0.00127808	OVCAR8
P33527;O15438	Multidrug resistance-associated protein 1	ABCC1	ABCC1	treated_cx-control_cx	1.29001	7.85932	2.54982e-05	0.000144892	OVCAR8
P33527;O15438	Multidrug resistance-associated protein 1	ABCC1	ABCC1	treated_cx-control_cx	0.9023	5.7695	0.0002696	0.00230437	AOCS30
O15439	Multidrug resistance-associated protein 4	ABCC4	ABCC4	treated_cx-control_cx	1.4573	4.79186	0.000984832	0.0060202	AOCS30
O15439	Multidrug resistance-associated protein 4	ABCC4	ABCC4	treated_cp-control_cp	0.962489	3.15968	0.0134014	0.0353782	AOCS14
P33897	ATP-binding cassette sub-family D member 1	ABCD1	ABCD1	treated_cp-control_cp	0.910768	4.52106	0.0014446	0.01239	AOCS30
P33897	ATP-binding cassette sub-family D member 1	ABCD1	ABCD1	treated_cx-control_cx	0.685864	3.40463	0.00781575	0.0283743	AOCS30
P28288	ATP-binding cassette sub-family D member 3	ABCD3	ABCD3	treated_cx-control_cx	0.758389	4.60013	0.00129028	0.00512714	OVCAR4
P28288	ATP-binding cassette sub-family D member 3	ABCD3	ABCD3	treated_cx-control_cx	0.819288	6.04894	0.000190733	0.000754564	OVCAR8
P28288	ATP-binding cassette sub-family D member 3	ABCD3	ABCD3	treated_cp-control_cp	0.737271	6.23293	0.000152719	0.0029382	AOCS30
P61221	ATP-binding cassette sub-family E member 1	ABCE1	ABCE1	treated_cp-control_cp	-0.911429	-6.07912	0.000183849	0.0082346	OVCAR3
Q9UG63	ATP-binding cassette sub-family F member 2	ABCF2	ABCF2	treated_cp-control_cp	-1.03784	-3.53399	0.00637391	0.0400966	OVCAR3
Q9UG63	ATP-binding cassette sub-family F member 2	ABCF2	ABCF2	treated_cp-control_cp	-0.830121	-5.66343	0.000308287	0.00318557	OVCAR4
Q9UG63	ATP-binding cassette sub-family F member 2	ABCF2	ABCF2	treated_cp-control_cp	-1.22471	-11.8216	8.74682e-07	1.31759e-05	OVCAR8
Q9UG63	ATP-binding cassette sub-family F member 2	ABCF2	ABCF2	treated_cp-control_cp	-0.739009	-11.0625	1.53485e-06	3.50414e-05	AOCS14
Q9UG63	ATP-binding cassette sub-family F member 2	ABCF2	ABCF2	treated_cx-control_cx	0.716412	4.88766	0.000862206	0.00377038	OVCAR4
Q9NUQ8	ATP-binding cassette sub-family F member 3	ABCF3	ABCF3	treated_cp-control_cp	-0.925696	-4.22107	0.0022359	0.0119363	OVCAR4
Q9NUQ8	ATP-binding cassette sub-family F member 3	ABCF3	ABCF3	treated_cp-control_cp	-0.687364	-6.23748	0.000151889	0.000665834	OVCAR8
Q9NUQ8	ATP-binding cassette sub-family F member 3	ABCF3	ABCF3	treated_cx-control_cx	-0.679013	-6.1617	0.000166356	0.000678156	OVCAR8
Q9NUQ8	ATP-binding cassette sub-family F member 3	ABCF3	ABCF3	treated_cx-control_cx	-0.799341	-4.65141	0.00119973	0.00693791	AOCS30
Q9NUQ8	ATP-binding cassette sub-family F member 3	ABCF3	ABCF3	treated_cp-control_cp	-0.587012	-4.57967	0.00132844	0.00567841	AOCS14
Q9NUJ1	Mycophenolic acid acyl-glucuronide esterase, mitochondrial	ABHD10	ABHD10	treated_cp-control_cp	1.26728	16.0623	6.21815e-08	2.31589e-06	OVCAR8
Q9NUJ1	Mycophenolic acid acyl-glucuronide esterase, mitochondrial	ABHD10	ABHD10	treated_cp-control_cp	0.658076	3.92267	0.00349677	0.0220373	AOCS30
Q8NFV4	Alpha/beta hydrolase domain-containing protein 11	ABHD11	ABHD11	treated_cp-control_cp	0.841194	5.68797	0.000298828	0.0045396	AOCS30
Q8N2K0	Monoacylglycerol lipase ABHD12	ABHD12	ABHD12	treated_cp-control_cp	1.01539	7.48578	3.7483e-05	0.000215071	OVCAR8
Q8N2K0	Monoacylglycerol lipase ABHD12	ABHD12	ABHD12	treated_cx-control_cx	0.776591	5.72528	0.000285049	0.0010547	OVCAR8
Q8N2K0	Monoacylglycerol lipase ABHD12	ABHD12	ABHD12	treated_cp-control_cp	0.80895	5.52534	0.000367939	0.0021325	AOCS14
Q96IU4	Alpha/beta hydrolase domain-containing protein 14B	ABHD14B	ABHD14B	treated_cp-control_cp	1.03507	4.2877	0.00202692	0.0228929	OVCAR3
Q96IU4	Alpha/beta hydrolase domain-containing protein 14B	ABHD14B	ABHD14B	treated_cx-control_cx	-0.59885	-3.2436	0.0101003	0.021082	OVCAR8
Q96IU4	Alpha/beta hydrolase domain-containing protein 14B	ABHD14B	ABHD14B	treated_cx-control_cx	-0.894495	-4.39549	0.00173167	0.00903289	AOCS30
Q96IU4	Alpha/beta hydrolase domain-containing protein 14B	ABHD14B	ABHD14B	treated_cp-control_cp	0.61169	3.31314	0.00903853	0.0199964	OVCAR8
Q96IU4	Alpha/beta hydrolase domain-containing protein 14B	ABHD14B	ABHD14B	treated_cp-control_cp	1.15974	7.28954	4.61604e-05	0.00044572	AOCS14
Q8IZP0	Abl interactor 1	ABI1	ABI1	treated_cx-control_cx	-0.620455	-3.92082	0.00350661	0.0114097	OVCAR4
Q9P2A4	ABI gene family member 3	ABI3	ABI3	treated_cp-control_cp	-0.887368	-3.90189	0.00796657	0.0179267	OVCAR8
P42684;P00519	Abelson tyrosine-protein kinase 2	ABL2	ABL2	treated_cx-control_cx	1.71671	5.30518	0.00317853	0.0105315	OVCAR4
O14639	Actin-binding LIM protein 1	ABLIM1	ABLIM1	treated_cx-control_cx	2.2428	8.41239	3.03575e-05	0.000284468	OVCAR4
Q12979	Active breakpoint cluster region-related protein	ABR	ABR	treated_cp-control_cp	-1.05637	-4.73855	0.00211144	0.00592005	OVCAR8
Q12979	Active breakpoint cluster region-related protein	ABR	ABR	treated_cx-control_cx	-1.00727	-3.6892	0.00776484	0.0167363	OVCAR8
Q12979	Active breakpoint cluster region-related protein	ABR	ABR	treated_cx-control_cx	-1.45249	-2.9354	0.0166106	0.0490167	AOCS30
Q9P1F3	Costars family protein ABRACL	ABRACL	ABRACL	treated_cp-control_cp	1.39497	5.85167	0.000243252	0.000994453	OVCAR8
Q9P1F3	Costars family protein ABRACL	ABRACL	ABRACL	treated_cx-control_cx	0.62698	2.63009	0.0273548	0.0483557	OVCAR8
Q9P1F3	Costars family protein ABRACL	ABRACL	ABRACL	treated_cp-control_cp	0.627553	3.67684	0.00510041	0.0290816	AOCS30
Q9ULW3	Activator of basal transcription 1	ABT1	ABT1	treated_cp-control_cp	-0.728868	-3.28229	0.0218991	0.0424694	OVCAR8
Q9ULW3	Activator of basal transcription 1	ABT1	ABT1	treated_cx-control_cx	-1.21384	-3.27801	0.0135242	0.0421289	AOCS30
P09110	3-ketoacyl-CoA thiolase, peroxisomal	ACAA1	ACAA1	treated_cx-control_cx	0.986252	4.25385	0.00213036	0.0382175	OVCAR3
P09110	3-ketoacyl-CoA thiolase, peroxisomal	ACAA1	ACAA1	treated_cx-control_cx	1.55301	12.1162	7.09279e-07	2.41368e-05	OVCAR4
P09110	3-ketoacyl-CoA thiolase, peroxisomal	ACAA1	ACAA1	treated_cx-control_cx	0.591998	6.42271	0.000121977	0.000523652	OVCAR8
P09110	3-ketoacyl-CoA thiolase, peroxisomal	ACAA1	ACAA1	treated_cp-control_cp	0.665303	9.38142	6.0723e-06	0.000442191	AOCS30
P09110	3-ketoacyl-CoA thiolase, peroxisomal	ACAA1	ACAA1	treated_cx-control_cx	0.662545	9.34252	6.28372e-06	0.00016942	AOCS30
P42765	3-ketoacyl-CoA thiolase, mitochondrial	ACAA2	ACAA2	treated_cx-control_cx	1.50121	5.65215	0.000312743	0.00171158	OVCAR4
P42765	3-ketoacyl-CoA thiolase, mitochondrial	ACAA2	ACAA2	treated_cp-control_cp	1.21893	4.58934	0.00131026	0.00846209	OVCAR4
P42765	3-ketoacyl-CoA thiolase, mitochondrial	ACAA2	ACAA2	treated_cp-control_cp	1.81239	14.4821	1.53012e-07	4.08904e-06	OVCAR8
P42765	3-ketoacyl-CoA thiolase, mitochondrial	ACAA2	ACAA2	treated_cx-control_cx	1.68738	13.4831	2.83709e-07	4.61816e-06	OVCAR8
P42765	3-ketoacyl-CoA thiolase, mitochondrial	ACAA2	ACAA2	treated_cp-control_cp	1.10947	10.859	1.79476e-06	0.000220845	AOCS30
P42765	3-ketoacyl-CoA thiolase, mitochondrial	ACAA2	ACAA2	treated_cp-control_cp	0.734913	8.97568	8.72908e-06	0.000136325	AOCS14
Q13085	Acetyl-CoA carboxylase 1;Biotin carboxylase	ACACA	ACACA	treated_cx-control_cx	-1.94532	-9.30972	6.46831e-06	9.53602e-05	OVCAR4
Q13085	Acetyl-CoA carboxylase 1;Biotin carboxylase	ACACA	ACACA	treated_cp-control_cp	-0.828682	-3.96582	0.00327528	0.0153678	OVCAR4
Q13085	Acetyl-CoA carboxylase 1;Biotin carboxylase	ACACA	ACACA	treated_cx-control_cx	-0.928855	-6.57598	0.000102061	0.0011174	AOCS30
Q9UKU7	Isobutyryl-CoA dehydrogenase, mitochondrial	ACAD8	ACAD8	treated_cx-control_cx	1.1215	6.49157	0.000635617	0.00295967	OVCAR4
Q9H845	Acyl-CoA dehydrogenase family member 9, mitochondrial	ACAD9	ACAD9	treated_cp-control_cp	0.876619	10.7224	1.99655e-06	2.33078e-05	OVCAR8
P11310	Medium-chain specific acyl-CoA dehydrogenase, mitochondrial	ACADM	ACADM	treated_cx-control_cx	-0.838232	-5.83765	0.000247543	0.00216134	AOCS30
P11310	Medium-chain specific acyl-CoA dehydrogenase, mitochondrial	ACADM	ACADM	treated_cx-control_cx	0.685887	6.73272	8.5304e-05	0.000609526	OVCAR4
P11310	Medium-chain specific acyl-CoA dehydrogenase, mitochondrial	ACADM	ACADM	treated_cp-control_cp	0.99182	7.89864	2.45051e-05	0.000156001	OVCAR8
P45954	Short/branched chain specific acyl-CoA dehydrogenase, mitochondrial	ACADSB	ACADSB	treated_cx-control_cx	-0.659825	-3.41488	0.0091569	0.0239561	OVCAR4
P45954	Short/branched chain specific acyl-CoA dehydrogenase, mitochondrial	ACADSB	ACADSB	treated_cp-control_cp	-0.845332	-4.05043	0.00368203	0.0167805	OVCAR4
P45954	Short/branched chain specific acyl-CoA dehydrogenase, mitochondrial	ACADSB	ACADSB	treated_cp-control_cp	0.592677	4.5821	0.00132385	0.00566551	AOCS14
P49748	Very long-chain specific acyl-CoA dehydrogenase, mitochondrial	ACADVL	ACADVL	treated_cx-control_cx	-0.914609	-15.3056	9.46737e-08	2.02559e-06	OVCAR8
P49748	Very long-chain specific acyl-CoA dehydrogenase, mitochondrial	ACADVL	ACADVL	treated_cp-control_cp	0.71055	11.433	1.16167e-06	0.000174995	AOCS30
Q15027	Arf-GAP with coiled-coil, ANK repeat and PH domain-containing protein 1	ACAP1	ACAP1	treated_cx-control_cx	-0.834255	-12.6278	4.98129e-07	6.97084e-06	OVCAR8
Q15057	Arf-GAP with coiled-coil, ANK repeat and PH domain-containing protein 2	ACAP2	ACAP2	treated_cx-control_cx	-0.787822	-4.66871	0.00229096	0.0111393	AOCS30
Q9BWD1	Acetyl-CoA acetyltransferase, cytosolic	ACAT2	ACAT2	treated_cp-control_cp	-1.28176	-6.93033	6.83228e-05	0.00651102	OVCAR3
Q9BWD1	Acetyl-CoA acetyltransferase, cytosolic	ACAT2	ACAT2	treated_cx-control_cx	-0.696433	-5.31797	0.000482274	0.00238294	OVCAR4
Q9BWD1	Acetyl-CoA acetyltransferase, cytosolic	ACAT2	ACAT2	treated_cx-control_cx	0.938615	7.96402	2.29461e-05	0.000133962	OVCAR8
Q9H3P7	Golgi resident protein GCP60	ACBD3	ACBD3	treated_cx-control_cx	0.62705	3.92357	0.003492	0.0113704	OVCAR4
Q9H3P7	Golgi resident protein GCP60	ACBD3	ACBD3	treated_cx-control_cx	0.682303	7.8666	2.53111e-05	0.000144178	OVCAR8
Q8N6N7	Acyl-CoA-binding domain-containing protein 7	ACBD7	ACBD7	treated_cx-control_cx	0.713542	4.46463	0.00661207	0.0185302	OVCAR4
Q9UKV3	Apoptotic chromatin condensation inducer in the nucleus	ACIN1	ACIN1	treated_cp-control_cp	-0.585858	-7.13163	5.47472e-05	0.000290633	OVCAR8
P53396	ATP-citrate synthase	ACLY	ACLY	treated_cx-control_cx	0.590122	6.32803	0.000136375	0.00088808	OVCAR4
P21399	Cytoplasmic aconitate hydratase	ACO1	ACO1	treated_cx-control_cx	-0.953604	-6.48674	0.000113184	0.000761654	OVCAR4
P21399	Cytoplasmic aconitate hydratase	ACO1	ACO1	treated_cx-control_cx	0.584815	6.31012	0.0001393	0.0018669	AOCS14
Q99798	Aconitate hydratase, mitochondrial	ACO2	ACO2	treated_cp-control_cp	1.07748	11.1511	1.43482e-06	1.84923e-05	OVCAR8
Q99798	Aconitate hydratase, mitochondrial	ACO2	ACO2	treated_cx-control_cx	0.652293	6.75073	8.35796e-05	0.000383762	OVCAR8
Q99798	Aconitate hydratase, mitochondrial	ACO2	ACO2	treated_cp-control_cp	0.769835	7.02266	6.16868e-05	0.00167747	AOCS30
Q86TX2;Q3I5F7	Acyl-coenzyme A thioesterase 1	ACOT1	ACOT1	treated_cp-control_cp	1.29485	13.6741	2.51322e-07	5.77065e-06	OVCAR8
Q86TX2;Q3I5F7	Acyl-coenzyme A thioesterase 1	ACOT1	ACOT1	treated_cx-control_cx	0.930066	9.82185	4.15489e-06	3.59375e-05	OVCAR8
Q86TX2;P49753;Q3I5F7	Acyl-coenzyme A thioesterase 1;Acyl-coenzyme A thioesterase 2, mitochondrial	ACOT1;ACOT2	ACOT1;ACOT2	treated_cx-control_cx	0.792009	3.55647	0.00615319	0.0175993	OVCAR4
Q86TX2;P49753;Q3I5F7	Acyl-coenzyme A thioesterase 1;Acyl-coenzyme A thioesterase 2, mitochondrial	ACOT1;ACOT2	ACOT1;ACOT2	treated_cp-control_cp	1.3539	14.4825	1.52969e-07	4.8256e-05	AOCS30
Q86TX2;P49753;Q3I5F7	Acyl-coenzyme A thioesterase 1;Acyl-coenzyme A thioesterase 2, mitochondrial	ACOT1;ACOT2	ACOT1;ACOT2	treated_cx-control_cx	0.656043	3.14936	0.0117497	0.0423632	AOCS14
Q86TX2;P49753;Q3I5F7	Acyl-coenzyme A thioesterase 1;Acyl-coenzyme A thioesterase 2, mitochondrial	ACOT1;ACOT2	ACOT1;ACOT2	treated_cp-control_cp	0.995877	4.78074	0.00100024	0.00455563	AOCS14
Q9NPJ3	Acyl-coenzyme A thioesterase 13;Acyl-coenzyme A thioesterase 13, N-terminally processed	ACOT13	ACOT13	treated_cp-control_cp	-0.827604	-7.40739	4.07143e-05	0.000919652	OVCAR4
Q9NPJ3	Acyl-coenzyme A thioesterase 13;Acyl-coenzyme A thioesterase 13, N-terminally processed	ACOT13	ACOT13	treated_cp-control_cp	0.592269	7.10065	5.6629e-05	0.000517941	AOCS14
O00154;Q6ZUV0	Cytosolic acyl coenzyme A thioester hydrolase	ACOT7	ACOT7	treated_cx-control_cx	1.0421	8.63048	1.20152e-05	0.00355649	OVCAR3
O00154;Q6ZUV0	Cytosolic acyl coenzyme A thioester hydrolase	ACOT7	ACOT7	treated_cx-control_cx	1.2765	9.00276	8.51663e-06	0.000114381	OVCAR4
O14734	Acyl-coenzyme A thioesterase 8	ACOT8	ACOT8	treated_cx-control_cx	1.0458	4.10671	0.00264999	0.0425435	OVCAR3
O14734	Acyl-coenzyme A thioesterase 8	ACOT8	ACOT8	treated_cx-control_cx	0.780174	3.30014	0.0092279	0.024114	OVCAR4
O14734	Acyl-coenzyme A thioesterase 8	ACOT8	ACOT8	treated_cx-control_cx	1.12023	3.36588	0.00831116	0.0298692	AOCS30
Q9Y305	Acyl-coenzyme A thioesterase 9, mitochondrial	ACOT9	ACOT9	treated_cx-control_cx	1.52283	14.924	1.17895e-07	9.04396e-06	OVCAR4
Q9Y305	Acyl-coenzyme A thioesterase 9, mitochondrial	ACOT9	ACOT9	treated_cp-control_cp	0.79828	15.4643	8.65445e-08	2.65815e-06	OVCAR8
Q9Y305	Acyl-coenzyme A thioesterase 9, mitochondrial	ACOT9	ACOT9	treated_cx-control_cx	0.809162	15.6751	7.69207e-08	1.75905e-06	OVCAR8
Q9Y305	Acyl-coenzyme A thioesterase 9, mitochondrial	ACOT9	ACOT9	treated_cp-control_cp	0.877817	3.61189	0.00564267	0.031241	AOCS30
Q9Y305	Acyl-coenzyme A thioesterase 9, mitochondrial	ACOT9	ACOT9	treated_cx-control_cx	0.719947	2.96231	0.0158998	0.0474654	AOCS30
Q15067	Peroxisomal acyl-coenzyme A oxidase 1	ACOX1	ACOX1	treated_cp-control_cp	-1.49855	-5.82532	0.000251384	0.00279006	OVCAR4
P24666	Low molecular weight phosphotyrosine protein phosphatase	ACP1	ACP1	treated_cx-control_cx	0.909175	5.35052	0.000462037	0.00229296	OVCAR4
P11117	Lysosomal acid phosphatase	ACP2	ACP2	treated_cp-control_cp	-0.861278	-3.46597	0.0104627	0.0346316	OVCAR4
P11117	Lysosomal acid phosphatase	ACP2	ACP2	treated_cx-control_cx	-0.702992	-2.812	0.0203105	0.037492	OVCAR8
Q9NPH0	Lysophosphatidic acid phosphatase type 6	ACP6	ACP6	treated_cx-control_cx	1.98182	2.94657	0.0215116	0.0474009	OVCAR4
Q9NPH0	Lysophosphatidic acid phosphatase type 6	ACP6	ACP6	treated_cp-control_cp	0.691466	4.07729	0.00276922	0.0100814	AOCS14
Q96CM8	Acyl-CoA synthetase family member 2, mitochondrial	ACSF2	ACSF2	treated_cp-control_cp	1.37308	3.67244	0.00513536	0.0359395	OVCAR3
Q96CM8	Acyl-CoA synthetase family member 2, mitochondrial	ACSF2	ACSF2	treated_cx-control_cx	2.41898	6.46978	0.000115443	0.010298	OVCAR3
Q96CM8	Acyl-CoA synthetase family member 2, mitochondrial	ACSF2	ACSF2	treated_cp-control_cp	1.21815	10.7902	1.89347e-06	0.000158838	OVCAR4
Q96CM8	Acyl-CoA synthetase family member 2, mitochondrial	ACSF2	ACSF2	treated_cp-control_cp	1.94385	13.3206	3.14945e-07	6.37462e-06	OVCAR8
Q96CM8	Acyl-CoA synthetase family member 2, mitochondrial	ACSF2	ACSF2	treated_cx-control_cx	0.763077	5.2291	0.000542581	0.0018007	OVCAR8
Q96CM8	Acyl-CoA synthetase family member 2, mitochondrial	ACSF2	ACSF2	treated_cp-control_cp	1.04311	6.62801	9.61305e-05	0.00218044	AOCS30
Q96CM8	Acyl-CoA synthetase family member 2, mitochondrial	ACSF2	ACSF2	treated_cp-control_cp	1.02585	11.0901	1.50291e-06	3.46054e-05	AOCS14
Q4G176	Acyl-CoA synthetase family member 3, mitochondrial	ACSF3	ACSF3	treated_cp-control_cp	0.742236	3.59308	0.00581074	0.0135996	OVCAR8
Q4G176	Acyl-CoA synthetase family member 3, mitochondrial	ACSF3	ACSF3	treated_cp-control_cp	1.37953	6.24216	0.000151043	0.00110874	AOCS14
P33121	Long-chain-fatty-acid--CoA ligase 1	ACSL1	ACSL1	treated_cx-control_cx	1.47796	4.06313	0.00282864	0.044051	OVCAR3
P33121;Q9UKU0	Long-chain-fatty-acid--CoA ligase 1	ACSL1	ACSL1	treated_cx-control_cx	1.04999	3.43649	0.00743161	0.0272436	AOCS30
O95573	Long-chain-fatty-acid--CoA ligase 3	ACSL3	ACSL3	treated_cp-control_cp	-0.784102	-4.09868	0.002682	0.0259502	OVCAR3
O95573	Long-chain-fatty-acid--CoA ligase 3	ACSL3	ACSL3	treated_cx-control_cx	0.872924	4.56297	0.00136047	0.03065	OVCAR3
O95573	Long-chain-fatty-acid--CoA ligase 3	ACSL3	ACSL3	treated_cp-control_cp	0.928925	5.23337	0.000539504	0.00471798	OVCAR4
O95573	Long-chain-fatty-acid--CoA ligase 3	ACSL3	ACSL3	treated_cp-control_cp	0.684247	9.79658	4.24468e-06	4.02351e-05	OVCAR8
O60488	Long-chain-fatty-acid--CoA ligase 4	ACSL4	ACSL4	treated_cp-control_cp	-1.54362	-6.02078	0.000197409	0.00850189	OVCAR3
O60488	Long-chain-fatty-acid--CoA ligase 4	ACSL4	ACSL4	treated_cx-control_cx	-0.908016	-7.82695	2.63493e-05	0.000428781	AOCS30
O60488	Long-chain-fatty-acid--CoA ligase 4	ACSL4	ACSL4	treated_cp-control_cp	0.637033	3.68713	0.00501969	0.0204896	OVCAR4
Q9NUB1	Acetyl-coenzyme A synthetase 2-like, mitochondrial	ACSS1	ACSS1	treated_cp-control_cp	0.787747	6.81583	7.76576e-05	0.000655829	AOCS14
Q9NR19	Acetyl-coenzyme A synthetase, cytoplasmic	ACSS2	ACSS2	treated_cx-control_cx	-1.27102	-12.488	5.47928e-07	2.03272e-05	OVCAR4
Q9NR19	Acetyl-coenzyme A synthetase, cytoplasmic	ACSS2	ACSS2	treated_cp-control_cp	0.860469	4.67614	0.0011585	0.0109237	AOCS30
Q9NR19	Acetyl-coenzyme A synthetase, cytoplasmic	ACSS2	ACSS2	treated_cp-control_cp	0.740709	5.33025	0.000474528	0.00259569	AOCS14
P60709;P0CG38;P0CG39;Q9BYX7	Actin, cytoplasmic 1;Actin, cytoplasmic 1, N-terminally processed	ACTB	ACTB	treated_cx-control_cx	-1.44986	-3.93926	0.00340977	0.0477772	OVCAR3
P60709;Q6S8J3;Q562R1;A5A3E0;P0CG38;P0CG39;Q9BYX7	Actin, cytoplasmic 1;Actin, cytoplasmic 1, N-terminally processed	ACTB	ACTB	treated_cp-control_cp	1.68565	5.7362	0.000281147	0.00302334	OVCAR4
P68032;P68133	Actin, alpha cardiac muscle 1;Actin, alpha skeletal muscle	ACTC1;ACTA1	ACTC1;ACTA1	treated_cx-control_cx	1.92466	3.59148	0.00706929	0.0296208	AOCS14
P68032;P63267;P62736;P68133	Actin, alpha cardiac muscle 1;Actin, gamma-enteric smooth muscle;Actin, aortic smooth muscle;Actin, alpha skeletal muscle	ACTC1;ACTG2;ACTA2;ACTA1	ACTC1;ACTG2;ACTA2;ACTA1	treated_cp-control_cp	-1.24452	-6.95844	6.62233e-05	0.00116279	OVCAR4
P63261	Actin, cytoplasmic 2;Actin, cytoplasmic 2, N-terminally processed	ACTG1	ACTG1	treated_cx-control_cx	-2.36877	-6.54931	0.000105255	0.00996971	OVCAR3
P63261	Actin, cytoplasmic 2;Actin, cytoplasmic 2, N-terminally processed	ACTG1	ACTG1	treated_cp-control_cp	-0.841066	-3.35933	0.00839806	0.0415247	AOCS30
P63261	Actin, cytoplasmic 2;Actin, cytoplasmic 2, N-terminally processed	ACTG1	ACTG1	treated_cx-control_cx	-0.884844	-5.10755	0.00063861	0.00551861	AOCS14
P63261	Actin, cytoplasmic 2;Actin, cytoplasmic 2, N-terminally processed	ACTG1	ACTG1	treated_cp-control_cp	-1.03424	-5.96993	0.000210118	0.0013994	AOCS14
P63261	Actin, cytoplasmic 2;Actin, cytoplasmic 2, N-terminally processed	ACTG1	ACTG1	treated_cx-control_cx	1.42532	2.73136	0.023173	0.0418148	OVCAR8
O96019;O94805	Actin-like protein 6A	ACTL6A	ACTL6A	treated_cp-control_cp	-1.35123	-5.4589	0.000400997	0.0109624	OVCAR3
O96019	Actin-like protein 6A	ACTL6A	ACTL6A	treated_cx-control_cx	-0.717891	-3.18907	0.011023	0.0278715	OVCAR4
O96019	Actin-like protein 6A	ACTL6A	ACTL6A	treated_cp-control_cp	-1.2961	-5.75765	0.000273646	0.00296395	OVCAR4
P12814;Q08043	Alpha-actinin-1	ACTN1	ACTN1	treated_cx-control_cx	0.720055	7.51951	3.61799e-05	0.00032171	OVCAR4
O43707;Q9H254	Alpha-actinin-4	ACTN4	ACTN4	treated_cp-control_cp	-0.791811	-5.16598	0.000590334	0.00493225	OVCAR4
P61163	Alpha-centractin	ACTR1A	ACTR1A	treated_cx-control_cx	0.750604	4.34586	0.00186147	0.0361901	OVCAR3
P42025	Beta-centractin	ACTR1B	ACTR1B	treated_cx-control_cx	-0.98549	-5.40905	0.000427912	0.00215671	OVCAR4
P42025	Beta-centractin	ACTR1B	ACTR1B	treated_cp-control_cp	-0.788044	-4.32533	0.00191815	0.0110257	OVCAR4
P42025	Beta-centractin	ACTR1B	ACTR1B	treated_cp-control_cp	0.731367	2.76281	0.0220107	0.0426508	OVCAR8
Q9P1U1;Q9C0K3	Actin-related protein 3B;Actin-related protein 3C	ACTR3B;ACTR3C	ACTR3B;ACTR3C	treated_cx-control_cx	-0.77125	-4.3531	0.00243511	0.0140965	AOCS14
Q9P1U1;Q9C0K3	Actin-related protein 3B;Actin-related protein 3C	ACTR3B;ACTR3C	ACTR3B;ACTR3C	treated_cp-control_cp	0.655694	4.04436	0.00371317	0.0127026	AOCS14
Q03154	Aminoacylase-1	ACY1	ACY1	treated_cx-control_cx	-1.00574	-3.26982	0.00968551	0.0251357	OVCAR4
Q03154	Aminoacylase-1	ACY1	ACY1	treated_cx-control_cx	-1.0196	-6.644	9.43844e-05	0.000419805	OVCAR8
Q03154	Aminoacylase-1	ACY1	ACY1	treated_cp-control_cp	0.585612	3.98956	0.00315982	0.0205888	AOCS30
P07311	Acylphosphatase-1	ACYP1	ACYP1	treated_cp-control_cp	1.17339	3.51149	0.00794425	0.0451658	OVCAR3
P07311	Acylphosphatase-1	ACYP1	ACYP1	treated_cx-control_cx	1.54081	5.05089	0.00098816	0.0267204	OVCAR3
P07311	Acylphosphatase-1	ACYP1	ACYP1	treated_cp-control_cp	0.657655	3.53617	0.00635217	0.0241595	OVCAR4
P07311	Acylphosphatase-1	ACYP1	ACYP1	treated_cx-control_cx	1.66672	13.9213	2.15323e-07	2.02779e-05	AOCS14
P07311	Acylphosphatase-1	ACYP1	ACYP1	treated_cp-control_cp	1.54398	12.896	4.15999e-07	1.4368e-05	AOCS14
P14621	Acylphosphatase-2	ACYP2	ACYP2	treated_cp-control_cp	0.822303	5.36272	0.0030326	0.00800905	OVCAR8
P00813	Adenosine deaminase	ADA	ADA	treated_cx-control_cx	2.03378	6.74719	8.39154e-05	0.00899329	OVCAR3
P00813	Adenosine deaminase	ADA	ADA	treated_cp-control_cp	0.93666	3.80549	0.00418196	0.0180749	OVCAR4
P00813	Adenosine deaminase	ADA	ADA	treated_cx-control_cx	1.4415	4.30859	0.0230176	0.0415701	OVCAR8
O14672	Disintegrin and metalloproteinase domain-containing protein 10	ADAM10	ADAM10	treated_cx-control_cx	-0.628589	-2.74327	0.0227255	0.0495451	OVCAR4
O14672	Disintegrin and metalloproteinase domain-containing protein 10	ADAM10	ADAM10	treated_cx-control_cx	-0.602118	-5.45996	0.000400447	0.00310603	AOCS30
Q13444	Disintegrin and metalloproteinase domain-containing protein 15	ADAM15	ADAM15	treated_cx-control_cx	-0.614682	-3.88983	0.0115269	0.0234825	OVCAR8
P78536	Disintegrin and metalloproteinase domain-containing protein 17	ADAM17	ADAM17	treated_cx-control_cx	-0.744333	-6.69535	0.0025887	0.00895752	OVCAR4
P78536	Disintegrin and metalloproteinase domain-containing protein 17	ADAM17	ADAM17	treated_cp-control_cp	-0.811217	-4.8265	0.00848282	0.0297428	OVCAR4
Q6UY14	ADAMTS-like protein 4	ADAMTSL4	ADAMTSL4	treated_cp-control_cp	1.63236	4.07934	0.00353738	0.00910823	OVCAR8
P55265	Double-stranded RNA-specific adenosine deaminase	ADAR	ADAR	treated_cp-control_cp	-0.855593	-3.44157	0.00737226	0.0435051	OVCAR3
P55265	Double-stranded RNA-specific adenosine deaminase	ADAR	ADAR	treated_cx-control_cx	-1.72565	-11.6418	9.96331e-07	2.95751e-05	OVCAR4
P55265	Double-stranded RNA-specific adenosine deaminase	ADAR	ADAR	treated_cp-control_cp	-1.08932	-7.34887	4.3325e-05	0.000940549	OVCAR4
P55265	Double-stranded RNA-specific adenosine deaminase	ADAR	ADAR	treated_cx-control_cx	-0.8492	-12.1599	6.87833e-07	8.95869e-06	OVCAR8
P55265	Double-stranded RNA-specific adenosine deaminase	ADAR	ADAR	treated_cx-control_cx	-0.63103	-5.86765	0.000238459	0.00210086	AOCS30
P78563	Double-stranded RNA-specific editase 1	ADARB1	ADARB1	treated_cp-control_cp	-1.3946	-11.5299	2.55859e-05	0.000160506	OVCAR8
P78563	Double-stranded RNA-specific editase 1	ADARB1	ADARB1	treated_cx-control_cx	-1.63527	-8.55061	0.000140383	0.000589428	OVCAR8
P35611	Alpha-adducin	ADD1	ADD1	treated_cp-control_cp	-0.799924	-3.91138	0.0035573	0.0292328	OVCAR3
P35611	Alpha-adducin	ADD1	ADD1	treated_cx-control_cx	-3.87745	-14.5532	4.87032e-07	1.91679e-05	OVCAR4
P35611	Alpha-adducin	ADD1	ADD1	treated_cp-control_cp	-2.61781	-10.6127	5.43585e-06	0.000276729	OVCAR4
P35611	Alpha-adducin	ADD1	ADD1	treated_cp-control_cp	-0.697924	-9.79918	4.23537e-06	4.02276e-05	OVCAR8
P35611	Alpha-adducin	ADD1	ADD1	treated_cx-control_cx	-0.896197	-12.583	5.13503e-07	7.0803e-06	OVCAR8
P35612	Beta-adducin	ADD2	ADD2	treated_cp-control_cp	-1.48535	-6.52137	0.000108718	0.000507637	OVCAR8
P35612	Beta-adducin	ADD2	ADD2	treated_cx-control_cx	-1.52835	-6.71019	8.75156e-05	0.000396017	OVCAR8
Q9UEY8	Gamma-adducin	ADD3	ADD3	treated_cx-control_cx	-1.81672	-6.64447	9.43343e-05	0.000656857	OVCAR4
Q9UEY8	Gamma-adducin	ADD3	ADD3	treated_cp-control_cp	-1.68361	-6.15762	0.000167177	0.00215318	OVCAR4
Q9BV57	1,2-dihydroxy-3-keto-5-methylthiopentene dioxygenase	ADI1	ADI1	treated_cx-control_cx	-1.2952	-6.9564	6.63731e-05	0.000499011	OVCAR4
Q9BV57	1,2-dihydroxy-3-keto-5-methylthiopentene dioxygenase	ADI1	ADI1	treated_cp-control_cp	-0.878708	-4.71946	0.00108992	0.00754885	OVCAR4
Q9BV57	1,2-dihydroxy-3-keto-5-methylthiopentene dioxygenase	ADI1	ADI1	treated_cp-control_cp	-1.19028	-12.8185	4.38098e-07	8.15829e-06	OVCAR8
Q9BV57	1,2-dihydroxy-3-keto-5-methylthiopentene dioxygenase	ADI1	ADI1	treated_cx-control_cx	-1.69972	-18.3046	1.98023e-08	6.57823e-07	OVCAR8
Q9BV57	1,2-dihydroxy-3-keto-5-methylthiopentene dioxygenase	ADI1	ADI1	treated_cx-control_cx	-1.28981	-4.80338	0.000969149	0.00594672	AOCS30
P55263	Adenosine kinase	ADK	ADK	treated_cp-control_cp	0.719994	4.71298	0.00109989	0.0105736	AOCS30
Q9H2P0	Activity-dependent neuroprotector homeobox protein	ADNP	ADNP	treated_cp-control_cp	-1.64572	-5.5234	0.000368862	0.0104525	OVCAR3
Q9H2P0	Activity-dependent neuroprotector homeobox protein	ADNP	ADNP	treated_cx-control_cx	-1.97374	-8.55984	1.28433e-05	0.000154188	OVCAR4
Q9H2P0	Activity-dependent neuroprotector homeobox protein	ADNP	ADNP	treated_cp-control_cp	-2.27626	-9.87182	3.98344e-06	0.000236934	OVCAR4
Q9H2P0	Activity-dependent neuroprotector homeobox protein	ADNP	ADNP	treated_cp-control_cp	-1.53162	-10.4926	2.39466e-06	2.69358e-05	OVCAR8
Q9H2P0	Activity-dependent neuroprotector homeobox protein	ADNP	ADNP	treated_cx-control_cx	-1.10268	-7.55409	3.48956e-05	0.000188686	OVCAR8
Q9H2P0	Activity-dependent neuroprotector homeobox protein	ADNP	ADNP	treated_cp-control_cp	-0.609483	-3.98516	0.00318089	0.0206557	AOCS30
Q9H2P0	Activity-dependent neuroprotector homeobox protein	ADNP	ADNP	treated_cx-control_cx	-0.992518	-6.48967	0.000112798	0.00118369	AOCS30
Q96SZ5	2-aminoethanethiol dioxygenase	ADO	ADO	treated_cp-control_cp	0.625338	3.20615	0.010725	0.0232187	OVCAR8
Q96SZ5	2-aminoethanethiol dioxygenase	ADO	ADO	treated_cx-control_cx	0.708569	3.63287	0.00546113	0.0123561	OVCAR8
Q9BRR6	ADP-dependent glucokinase	ADPGK	ADPGK	treated_cp-control_cp	-0.647734	-3.9499	0.00335524	0.00871035	OVCAR8
Q9NX46	Poly(ADP-ribose) glycohydrolase ARH3	ADPRHL2	ADPRHL2	treated_cx-control_cx	1.16947	5.8744	0.000236466	0.00136511	OVCAR4
Q9NX46	Poly(ADP-ribose) glycohydrolase ARH3	ADPRHL2	ADPRHL2	treated_cp-control_cp	0.703281	6.8364	7.58828e-05	0.000382242	OVCAR8
Q9NX46	Poly(ADP-ribose) glycohydrolase ARH3	ADPRHL2	ADPRHL2	treated_cx-control_cx	0.863686	8.39564	1.50214e-05	9.63341e-05	OVCAR8
P30566	Adenylosuccinate lyase	ADSL	ADSL	treated_cp-control_cp	-0.761192	-4.38532	0.00175748	0.0212421	OVCAR3
P30566	Adenylosuccinate lyase	ADSL	ADSL	treated_cp-control_cp	-0.660371	-3.83574	0.00399249	0.0175771	OVCAR4
P30566	Adenylosuccinate lyase	ADSL	ADSL	treated_cp-control_cp	-0.735224	-8.81239	1.01404e-05	7.7864e-05	OVCAR8
P30520;Q8N142	Adenylosuccinate synthetase isozyme 2	ADSS	ADSS	treated_cp-control_cp	-1.02651	-4.4272	0.00165385	0.020685	OVCAR3
P30520;Q8N142	Adenylosuccinate synthetase isozyme 2	ADSS	ADSS	treated_cp-control_cp	-0.942429	-7.86523	2.53462e-05	0.000159425	OVCAR8
Q8N556	Actin filament-associated protein 1	AFAP1	AFAP1	treated_cp-control_cp	-0.610781	-3.17031	0.0113604	0.0244137	OVCAR8
Q8N556	Actin filament-associated protein 1	AFAP1	AFAP1	treated_cx-control_cx	-1.92146	-9.9735	3.65814e-06	3.25415e-05	OVCAR8
Q8N4X5	Actin filament-associated protein 1-like 2	AFAP1L2	AFAP1L2	treated_cx-control_cx	-1.28177	-5.06682	0.000674775	0.00311001	OVCAR4
Q9UHB7	AF4/FMR2 family member 4	AFF4	AFF4	treated_cp-control_cp	-0.588885	-5.29171	0.000735718	0.0140724	OVCAR3
Q9UHB7	AF4/FMR2 family member 4	AFF4	AFF4	treated_cx-control_cx	1.41982	9.14715	1.64458e-05	0.000181798	OVCAR4
Q9UHB7	AF4/FMR2 family member 4	AFF4	AFF4	treated_cp-control_cp	0.981195	6.20979	0.000157011	0.00068448	OVCAR8
Q9UHB7	AF4/FMR2 family member 4	AFF4	AFF4	treated_cx-control_cx	2.05891	13.0305	3.80575e-07	5.79264e-06	OVCAR8
Q9UHB7	AF4/FMR2 family member 4	AFF4	AFF4	treated_cx-control_cx	0.846113	3.14836	0.0117686	0.0379964	AOCS30
Q9Y4W6	AFG3-like protein 2	AFG3L2	AFG3L2	treated_cx-control_cx	-0.675845	-5.02997	0.000709393	0.00324789	OVCAR4
Q9Y4W6;Q01484	AFG3-like protein 2	AFG3L2	AFG3L2	treated_cp-control_cp	0.990191	15.4823	8.56738e-08	2.65815e-06	OVCAR8
Q9Y4W6;Q01484	AFG3-like protein 2	AFG3L2	AFG3L2	treated_cx-control_cx	0.882604	13.8001	2.32202e-07	4.01685e-06	OVCAR8
Q9Y4W6	AFG3-like protein 2	AFG3L2	AFG3L2	treated_cp-control_cp	0.61496	5.31309	0.000485392	0.00628711	AOCS30
Q9Y4W6	AFG3-like protein 2	AFG3L2	AFG3L2	treated_cx-control_cx	0.592055	5.1152	0.000632056	0.00428642	AOCS30
O95081	Arf-GAP domain and FG repeat-containing protein 2	AGFG2	AGFG2	treated_cp-control_cp	-1.02669	-4.22117	0.00223559	0.0119363	OVCAR4
P35573	Glycogen debranching enzyme;4-alpha-glucanotransferase;Amylo-alpha-1,6-glucosidase	AGL	AGL	treated_cp-control_cp	-0.968369	-10.387	2.60627e-06	2.86383e-05	OVCAR8
Q9BSE5	Agmatinase, mitochondrial	AGMAT	AGMAT	treated_cx-control_cx	1.26428	4.8744	0.000878149	0.0255148	OVCAR3
Q9NUQ2	1-acyl-sn-glycerol-3-phosphate acyltransferase epsilon	AGPAT5	AGPAT5	treated_cp-control_cp	0.729595	4.83555	0.000926736	0.00955723	AOCS30
O00116	Alkyldihydroxyacetonephosphate synthase, peroxisomal	AGPS	AGPS	treated_cp-control_cp	-0.703458	-4.46476	0.00156645	0.00459921	OVCAR8
O95994	Anterior gradient protein 2 homolog	AGR2	AGR2	treated_cx-control_cx	2.33871	5.69859	0.000455119	0.017785	OVCAR3
O00468	Agrin;Agrin N-terminal 110 kDa subunit;Agrin C-terminal 110 kDa subunit;Agrin C-terminal 90 kDa fragment;Agrin C-terminal 22 kDa fragment	AGRN	AGRN	treated_cx-control_cx	-3.19161	-10.188	5.20796e-05	0.000421668	OVCAR4
O00468	Agrin;Agrin N-terminal 110 kDa subunit;Agrin C-terminal 110 kDa subunit;Agrin C-terminal 90 kDa fragment;Agrin C-terminal 22 kDa fragment	AGRN	AGRN	treated_cp-control_cp	-1.77998	-8.98385	0.000106342	0.00163336	OVCAR4
O00468	Agrin;Agrin N-terminal 110 kDa subunit;Agrin C-terminal 110 kDa subunit;Agrin C-terminal 90 kDa fragment;Agrin C-terminal 22 kDa fragment	AGRN	AGRN	treated_cx-control_cx	-1.40816	-17.2685	3.3018e-08	4.89102e-06	AOCS30
Q9UPW5	Cytosolic carboxypeptidase 1	AGTPBP1	AGTPBP1	treated_cp-control_cp	-0.905276	-3.31929	0.0105512	0.0291688	AOCS14
Q6RW13	Type-1 angiotensin II receptor-associated protein	AGTRAP	AGTRAP	treated_cp-control_cp	-1.17885	-3.418	0.00765205	0.0276717	OVCAR4
Q8WYP5	Protein ELYS	AHCTF1	AHCTF1	treated_cx-control_cx	0.763146	2.84415	0.0192721	0.0433097	OVCAR4
Q96HN2	Putative adenosylhomocysteinase 3	AHCYL2	AHCYL2	treated_cx-control_cx	0.77176	14.4579	0.00474996	0.0143513	OVCAR4
Q8IVF2	Protein AHNAK2	AHNAK2	AHNAK2	treated_cx-control_cx	-1.13303	-12.229	6.5535e-07	3.89374e-05	AOCS30
Q8IVF2	Protein AHNAK2	AHNAK2	AHNAK2	treated_cp-control_cp	0.607051	12.92	4.09431e-07	1.42323e-05	AOCS14
O95433	Activator of 90 kDa heat shock protein ATPase homolog 1	AHSA1	AHSA1	treated_cp-control_cp	-0.819378	-10.7803	1.90817e-06	0.000158838	OVCAR4
O95433	Activator of 90 kDa heat shock protein ATPase homolog 1	AHSA1	AHSA1	treated_cp-control_cp	-0.931152	-9.81046	4.19511e-06	4.00603e-05	OVCAR8
O95433	Activator of 90 kDa heat shock protein ATPase homolog 1	AHSA1	AHSA1	treated_cx-control_cx	-0.698174	-7.35584	4.30045e-05	0.000224255	OVCAR8
O95433	Activator of 90 kDa heat shock protein ATPase homolog 1	AHSA1	AHSA1	treated_cx-control_cx	-0.795389	-3.813	0.00413406	0.017393	AOCS30
Q96BJ3	Axin interactor, dorsalization-associated protein	AIDA	AIDA	treated_cx-control_cx	-0.858461	-5.73738	0.000280726	0.00236261	AOCS30
Q9BQI0	Allograft inflammatory factor 1-like	AIF1L	AIF1L	treated_cp-control_cp	-0.929689	-6.74806	8.3833e-05	0.00713519	OVCAR3
Q9BQI0	Allograft inflammatory factor 1-like	AIF1L	AIF1L	treated_cx-control_cx	-0.713404	-3.12285	0.0122621	0.0301691	OVCAR4
Q9BQI0	Allograft inflammatory factor 1-like	AIF1L	AIF1L	treated_cx-control_cx	-0.645195	-5.04107	0.000698769	0.00464757	AOCS30
Q9BQI0	Allograft inflammatory factor 1-like	AIF1L	AIF1L	treated_cp-control_cp	0.871186	5.82743	0.000250721	0.0015949	AOCS14
O95831	Apoptosis-inducing factor 1, mitochondrial	AIFM1	AIFM1	treated_cx-control_cx	0.601675	6.86395	7.35748e-05	0.000542344	OVCAR4
O95831	Apoptosis-inducing factor 1, mitochondrial	AIFM1	AIFM1	treated_cp-control_cp	1.41219	11.1363	1.45101e-06	1.84994e-05	OVCAR8
O95831	Apoptosis-inducing factor 1, mitochondrial	AIFM1	AIFM1	treated_cx-control_cx	1.08043	8.52012	1.33364e-05	8.86821e-05	OVCAR8
Q8N1P7	Absent in melanoma 1-like protein	AIM1L	AIM1L	treated_cx-control_cx	1.74753	10.038	3.46692e-06	6.15344e-05	OVCAR4
Q13155	Aminoacyl tRNA synthase complex-interacting multifunctional protein 2	AIMP2	AIMP2	treated_cp-control_cp	-0.787499	-5.08525	0.000658139	0.0138343	OVCAR3
O00170	AH receptor-interacting protein	AIP	AIP	treated_cp-control_cp	-1.17792	-3.96597	0.00327455	0.0153678	OVCAR4
O00170	AH receptor-interacting protein	AIP	AIP	treated_cp-control_cp	-0.806773	-8.49287	1.36867e-05	9.74845e-05	OVCAR8
O00170	AH receptor-interacting protein	AIP	AIP	treated_cx-control_cx	-0.66814	-7.03348	6.09567e-05	0.000298917	OVCAR8
O00170	AH receptor-interacting protein	AIP	AIP	treated_cx-control_cx	-1.02032	-4.17151	0.00240622	0.0115613	AOCS30
Q96IF1	LIM domain-containing protein ajuba	AJUBA	AJUBA	treated_cx-control_cx	0.680426	3.53783	0.00633565	0.0240764	AOCS30
P00568;Q9Y6K8	Adenylate kinase isoenzyme 1	AK1	AK1	treated_cp-control_cp	0.800461	4.59125	0.0013067	0.0181258	OVCAR3
P00568;Q9Y6K8	Adenylate kinase isoenzyme 1	AK1	AK1	treated_cx-control_cx	1.23062	7.05856	5.92997e-05	0.0085481	OVCAR3
P00568;Q9Y6K8	Adenylate kinase isoenzyme 1	AK1	AK1	treated_cp-control_cp	0.62322	7.74155	2.87473e-05	0.000175678	OVCAR8
P00568;Q9Y6K8	Adenylate kinase isoenzyme 1	AK1	AK1	treated_cx-control_cx	0.586407	7.28427	4.6422e-05	0.000238103	OVCAR8
P00568;Q9Y6K8	Adenylate kinase isoenzyme 1	AK1	AK1	treated_cp-control_cp	0.654645	4.96669	0.000773404	0.00834801	AOCS30
P54819	Adenylate kinase 2, mitochondrial;Adenylate kinase 2, mitochondrial, N-terminally processed	AK2	AK2	treated_cx-control_cx	0.655852	5.93066	0.000220542	0.00198978	AOCS30
P54819	Adenylate kinase 2, mitochondrial;Adenylate kinase 2, mitochondrial, N-terminally processed	AK2	AK2	treated_cp-control_cp	0.635027	13.31	3.17095e-07	1.20317e-05	AOCS14
Q9UIJ7	GTP:AMP phosphotransferase AK3, mitochondrial	AK3	AK3	treated_cx-control_cx	1.22193	4.18486	0.00235904	0.040141	OVCAR3
Q9UIJ7	GTP:AMP phosphotransferase AK3, mitochondrial	AK3	AK3	treated_cx-control_cx	0.932951	6.56286	0.000103619	0.000709499	OVCAR4
Q9UIJ7	GTP:AMP phosphotransferase AK3, mitochondrial	AK3	AK3	treated_cp-control_cp	0.755798	5.31668	0.000483097	0.00438691	OVCAR4
Q9UIJ7	GTP:AMP phosphotransferase AK3, mitochondrial	AK3	AK3	treated_cp-control_cp	2.25309	19.0351	1.40367e-08	1.08842e-06	OVCAR8
Q9UIJ7	GTP:AMP phosphotransferase AK3, mitochondrial	AK3	AK3	treated_cx-control_cx	2.38898	20.1833	8.37757e-09	3.9274e-07	OVCAR8
Q9UIJ7	GTP:AMP phosphotransferase AK3, mitochondrial	AK3	AK3	treated_cp-control_cp	0.956371	7.9116	2.41869e-05	0.00103404	AOCS30
Q9UIJ7	GTP:AMP phosphotransferase AK3, mitochondrial	AK3	AK3	treated_cp-control_cp	0.641641	7.97042	2.27994e-05	0.000269605	AOCS14
P27144	Adenylate kinase 4, mitochondrial	AK4	AK4	treated_cp-control_cp	1.25318	7.42971	3.97641e-05	0.000905736	OVCAR4
P27144	Adenylate kinase 4, mitochondrial	AK4	AK4	treated_cp-control_cp	0.801195	15.5452	8.27018e-08	2.60786e-06	OVCAR8
P27144	Adenylate kinase 4, mitochondrial	AK4	AK4	treated_cp-control_cp	1.18508	13.8932	2.19104e-07	5.67594e-05	AOCS30
Q02952	A-kinase anchor protein 12	AKAP12	AKAP12	treated_cx-control_cx	-0.62179	-13.6186	2.60298e-07	1.9438e-05	AOCS30
Q02952	A-kinase anchor protein 12	AKAP12	AKAP12	treated_cx-control_cx	2.67833	9.07387	7.98538e-06	0.00010878	OVCAR4
Q02952	A-kinase anchor protein 12	AKAP12	AKAP12	treated_cx-control_cx	0.788555	22.0211	3.87838e-09	2.49106e-07	OVCAR8
Q12802	A-kinase anchor protein 13	AKAP13	AKAP13	treated_cx-control_cx	-0.91013	-4.63266	0.00567012	0.0165461	OVCAR4
Q02040	A-kinase anchor protein 17A	AKAP17A	AKAP17A	treated_cx-control_cx	0.751524	6.3259	0.0031957	0.00781911	OVCAR8
Q9Y2D5	A-kinase anchor protein 2	AKAP2	AKAP2	treated_cp-control_cp	1.35993	4.12066	0.00259539	0.0258987	OVCAR3
Q9Y2D5	A-kinase anchor protein 2	AKAP2	AKAP2	treated_cp-control_cp	1.74581	7.3424	4.36247e-05	0.000940549	OVCAR4
Q9Y2D5	A-kinase anchor protein 2	AKAP2	AKAP2	treated_cp-control_cp	1.17362	26.4879	7.52992e-10	2.22603e-07	OVCAR8
Q9Y2D5	A-kinase anchor protein 2	AKAP2	AKAP2	treated_cx-control_cx	1.2508	28.2298	4.27114e-10	6.67437e-08	OVCAR8
Q9Y2D5	A-kinase anchor protein 2	AKAP2	AKAP2	treated_cp-control_cp	0.988699	4.62996	0.00123675	0.0114029	AOCS30
Q9Y2D5	A-kinase anchor protein 2	AKAP2	AKAP2	treated_cx-control_cx	0.689913	3.23078	0.0103098	0.03438	AOCS30
Q9Y2D5	A-kinase anchor protein 2	AKAP2	AKAP2	treated_cp-control_cp	0.592653	16.6893	4.45065e-08	2.85517e-06	AOCS14
O43823	A-kinase anchor protein 8	AKAP8	AKAP8	treated_cp-control_cp	-1.06057	-4.17504	0.00416292	0.031873	OVCAR3
O43823	A-kinase anchor protein 8	AKAP8	AKAP8	treated_cp-control_cp	-1.16315	-3.56783	0.0060447	0.0233829	OVCAR4
Q9ULX6	A-kinase anchor protein 8-like	AKAP8L	AKAP8L	treated_cx-control_cx	2.39133	8.26503	1.70447e-05	0.000187243	OVCAR4
Q9ULX6	A-kinase anchor protein 8-like	AKAP8L	AKAP8L	treated_cp-control_cp	0.639007	5.40057	0.000432683	0.00161276	OVCAR8
Q9ULX6	A-kinase anchor protein 8-like	AKAP8L	AKAP8L	treated_cx-control_cx	0.764022	6.45714	0.00011716	0.000505286	OVCAR8
Q99996	A-kinase anchor protein 9	AKAP9	AKAP9	treated_cp-control_cp	-1.55378	-6.35688	0.0001318	0.0018689	OVCAR4
Q53H80	Akirin-2	AKIRIN2	AKIRIN2	treated_cp-control_cp	-1.0193	-7.68107	0.000596201	0.00207125	OVCAR8
Q53H80	Akirin-2	AKIRIN2	AKIRIN2	treated_cx-control_cx	-0.95705	-7.21201	0.000798876	0.00245421	OVCAR8
P14550	Alcohol dehydrogenase [NADP(+)]	AKR1A1	AKR1A1	treated_cx-control_cx	-0.925696	-8.89761	9.37495e-06	0.000123346	OVCAR4
P14550	Alcohol dehydrogenase [NADP(+)]	AKR1A1	AKR1A1	treated_cp-control_cp	-0.749616	-7.20516	5.05489e-05	0.00101285	OVCAR4
P14550	Alcohol dehydrogenase [NADP(+)]	AKR1A1	AKR1A1	treated_cx-control_cx	-0.923774	-15.6032	8.00643e-08	1.79589e-06	OVCAR8
P15121;C9JRZ8	Aldose reductase	AKR1B1	AKR1B1	treated_cp-control_cp	-1.4599	-3.46988	0.00705008	0.0424426	OVCAR3
P15121	Aldose reductase	AKR1B1	AKR1B1	treated_cx-control_cx	0.614434	3.76004	0.00448472	0.0137168	OVCAR4
P15121	Aldose reductase	AKR1B1	AKR1B1	treated_cp-control_cp	1.61207	9.86511	4.00601e-06	0.000236934	OVCAR4
P15121;C9JRZ8	Aldose reductase	AKR1B1	AKR1B1	treated_cp-control_cp	0.720304	7.41416	4.04235e-05	0.000227894	OVCAR8
P15121;C9JRZ8	Aldose reductase	AKR1B1	AKR1B1	treated_cp-control_cp	1.19202	10.9734	1.6431e-06	0.000212824	AOCS30
P15121;C9JRZ8	Aldose reductase	AKR1B1	AKR1B1	treated_cx-control_cx	0.840121	7.73393	2.89728e-05	0.000445285	AOCS30
P15121;C9JRZ8	Aldose reductase	AKR1B1	AKR1B1	treated_cx-control_cx	0.648775	7.42934	3.97797e-05	0.000787771	AOCS14
O60218	Aldo-keto reductase family 1 member B10	AKR1B10	AKR1B10	treated_cx-control_cx	1.24832	3.3227	0.0127178	0.0310211	OVCAR4
P42330;P17516	Aldo-keto reductase family 1 member C3	AKR1C3	AKR1C3	treated_cx-control_cx	0.821445	4.65576	0.00119236	0.00693791	AOCS30
P42330;Q04828;P17516	Aldo-keto reductase family 1 member C3;Aldo-keto reductase family 1 member C1	AKR1C3;AKR1C1	AKR1C3;AKR1C1	treated_cp-control_cp	1.30784	12.1661	0.00119551	0.00368485	OVCAR8
P42330;Q04828;P17516	Aldo-keto reductase family 1 member C3;Aldo-keto reductase family 1 member C1	AKR1C3;AKR1C1	AKR1C3;AKR1C1	treated_cx-control_cx	0.590496	5.49303	0.0118714	0.0240298	OVCAR8
P51857	3-oxo-5-beta-steroid 4-dehydrogenase	AKR1D1	AKR1D1	treated_cx-control_cx	1.0223	4.2777	0.0020569	0.0102658	AOCS30
O43488;Q8NHP1	Aflatoxin B1 aldehyde reductase member 2	AKR7A2	AKR7A2	treated_cx-control_cx	-0.666677	-4.21648	0.00225113	0.00799107	OVCAR4
P31749	RAC-alpha serine/threonine-protein kinase	AKT1	AKT1	treated_cx-control_cx	-2.11424	-9.4213	5.86366e-06	9.08867e-05	OVCAR4
P31749	RAC-alpha serine/threonine-protein kinase	AKT1	AKT1	treated_cx-control_cx	-1.39075	-10.6705	2.07952e-06	8.17049e-05	AOCS30
Q96B36	Proline-rich AKT1 substrate 1	AKT1S1	AKT1S1	treated_cx-control_cx	-1.07796	-7.82261	2.64656e-05	0.000258154	OVCAR4
Q96B36	Proline-rich AKT1 substrate 1	AKT1S1	AKT1S1	treated_cp-control_cp	-1.39825	-4.8593	0.000896697	0.00290108	OVCAR8
Q96B36	Proline-rich AKT1 substrate 1	AKT1S1	AKT1S1	treated_cx-control_cx	-0.829008	-2.88102	0.0181477	0.0340578	OVCAR8
Q96B36	Proline-rich AKT1 substrate 1	AKT1S1	AKT1S1	treated_cp-control_cp	-0.824989	-9.11097	7.72279e-06	0.000123473	AOCS14
P31751;Q9Y243	RAC-beta serine/threonine-protein kinase	AKT2	AKT2	treated_cp-control_cp	-0.994852	-3.37105	0.00824328	0.0460369	OVCAR3
P31751	RAC-beta serine/threonine-protein kinase	AKT2	AKT2	treated_cx-control_cx	-2.22229	-11.6378	9.99241e-07	2.95751e-05	OVCAR4
P31751	RAC-beta serine/threonine-protein kinase	AKT2	AKT2	treated_cp-control_cp	-1.08085	-5.66025	0.000309537	0.00318557	OVCAR4
P31751	RAC-beta serine/threonine-protein kinase	AKT2	AKT2	treated_cx-control_cx	-2.09316	-8.37638	1.53024e-05	0.000293517	AOCS30
P31751	RAC-beta serine/threonine-protein kinase	AKT2	AKT2	treated_cx-control_cx	-0.798786	-3.33811	0.00868624	0.0341942	AOCS14
P31751	RAC-beta serine/threonine-protein kinase	AKT2	AKT2	treated_cp-control_cp	-0.784956	-3.28032	0.00952442	0.026856	AOCS14
Q9H8T0	AKT-interacting protein	AKTIP	AKTIP	treated_cp-control_cp	0.618889	4.71627	0.00109481	0.00486301	AOCS14
Q13740	CD166 antigen	ALCAM	ALCAM	treated_cx-control_cx	-1.2876	-7.56434	3.45243e-05	0.00031314	OVCAR4
Q13740	CD166 antigen	ALCAM	ALCAM	treated_cp-control_cp	-1.13136	-6.64646	9.41188e-05	0.00148966	OVCAR4
Q13740	CD166 antigen	ALCAM	ALCAM	treated_cp-control_cp	0.889199	16.8484	4.09615e-08	2.80643e-06	AOCS14
Q8IZ83	Aldehyde dehydrogenase family 16 member A1	ALDH16A1	ALDH16A1	treated_cx-control_cx	-3.59539	-6.08339	0.000294824	0.00162927	OVCAR4
Q8IZ83	Aldehyde dehydrogenase family 16 member A1	ALDH16A1	ALDH16A1	treated_cp-control_cp	-0.932122	-4.19077	0.00233843	0.00644296	OVCAR8
Q8IZ83	Aldehyde dehydrogenase family 16 member A1	ALDH16A1	ALDH16A1	treated_cx-control_cx	-1.20954	-5.43803	0.000412036	0.00144475	OVCAR8
Q8IZ83	Aldehyde dehydrogenase family 16 member A1	ALDH16A1	ALDH16A1	treated_cx-control_cx	-0.79011	-5.44301	0.000409373	0.00313595	AOCS30
P54886	Delta-1-pyrroline-5-carboxylate synthase;Glutamate 5-kinase;Gamma-glutamyl phosphate reductase	ALDH18A1	ALDH18A1	treated_cx-control_cx	-1.14496	-11.4214	1.17172e-06	3.17556e-05	OVCAR4
P54886	Delta-1-pyrroline-5-carboxylate synthase;Glutamate 5-kinase;Gamma-glutamyl phosphate reductase	ALDH18A1	ALDH18A1	treated_cx-control_cx	-1.07057	-9.044	8.20396e-06	0.000188536	AOCS30
P00352	Retinal dehydrogenase 1	ALDH1A1	ALDH1A1	treated_cp-control_cp	-1.45462	-7.83936	2.60195e-05	0.0037594	OVCAR3
P30837	Aldehyde dehydrogenase X, mitochondrial	ALDH1B1	ALDH1B1	treated_cx-control_cx	0.706664	6.08381	0.000182804	0.00111656	OVCAR4
P30837	Aldehyde dehydrogenase X, mitochondrial	ALDH1B1	ALDH1B1	treated_cp-control_cp	0.762861	6.56762	0.00010305	0.00159584	OVCAR4
P30837	Aldehyde dehydrogenase X, mitochondrial	ALDH1B1	ALDH1B1	treated_cp-control_cp	0.863708	16.689	4.45127e-08	2.85517e-06	AOCS14
O75891	Cytosolic 10-formyltetrahydrofolate dehydrogenase	ALDH1L1	ALDH1L1	treated_cp-control_cp	1.6352	10.9546	0.000110233	0.000513172	OVCAR8
Q3SY69	Mitochondrial 10-formyltetrahydrofolate dehydrogenase	ALDH1L2	ALDH1L2	treated_cx-control_cx	-0.837317	-2.69925	0.0271054	0.0479873	OVCAR8
Q3SY69	Mitochondrial 10-formyltetrahydrofolate dehydrogenase	ALDH1L2	ALDH1L2	treated_cp-control_cp	1.25957	4.38581	0.00233058	0.00643152	OVCAR8
P05091;P00352;O94788	Aldehyde dehydrogenase, mitochondrial	ALDH2	ALDH2	treated_cx-control_cx	-1.89814	-10.795	1.88637e-06	4.13968e-05	OVCAR4
P05091;P47895	Aldehyde dehydrogenase, mitochondrial	ALDH2	ALDH2	treated_cx-control_cx	-0.924556	-6.52671	0.000108046	0.00115187	AOCS30
P51648;P48448;P30838;P43353	Fatty aldehyde dehydrogenase	ALDH3A2	ALDH3A2	treated_cp-control_cp	-1.65535	-4.46215	0.00157237	0.0201795	OVCAR3
P51648;P48448;P30838;P43353	Fatty aldehyde dehydrogenase	ALDH3A2	ALDH3A2	treated_cp-control_cp	-1.39514	-4.28893	0.0026552	0.0133078	OVCAR4
P30038	Delta-1-pyrroline-5-carboxylate dehydrogenase, mitochondrial	ALDH4A1	ALDH4A1	treated_cx-control_cx	-0.992346	-4.36219	0.00181764	0.00673212	OVCAR4
P30038	Delta-1-pyrroline-5-carboxylate dehydrogenase, mitochondrial	ALDH4A1	ALDH4A1	treated_cx-control_cx	-0.717702	-6.31081	0.000139186	0.00058573	OVCAR8
P30038	Delta-1-pyrroline-5-carboxylate dehydrogenase, mitochondrial	ALDH4A1	ALDH4A1	treated_cp-control_cp	0.745068	4.73984	0.00105917	0.010385	AOCS30
P30038	Delta-1-pyrroline-5-carboxylate dehydrogenase, mitochondrial	ALDH4A1	ALDH4A1	treated_cp-control_cp	0.596715	12.9622	3.98127e-07	1.40761e-05	AOCS14
P51649	Succinate-semialdehyde dehydrogenase, mitochondrial	ALDH5A1	ALDH5A1	treated_cp-control_cp	-0.76205	-4.71839	0.00109156	0.00341927	OVCAR8
P51649	Succinate-semialdehyde dehydrogenase, mitochondrial	ALDH5A1	ALDH5A1	treated_cx-control_cx	-1.03375	-6.4007	0.00012517	0.000535007	OVCAR8
P51649	Succinate-semialdehyde dehydrogenase, mitochondrial	ALDH5A1	ALDH5A1	treated_cx-control_cx	-0.997051	-4.81136	0.000958434	0.00588839	AOCS30
P51649	Succinate-semialdehyde dehydrogenase, mitochondrial	ALDH5A1	ALDH5A1	treated_cp-control_cp	0.724276	6.66539	9.21025e-05	0.000747362	AOCS14
Q02252	Methylmalonate-semialdehyde dehydrogenase [acylating], mitochondrial	ALDH6A1	ALDH6A1	treated_cx-control_cx	-1.02247	-7.92732	2.38073e-05	0.000240802	OVCAR4
Q02252	Methylmalonate-semialdehyde dehydrogenase [acylating], mitochondrial	ALDH6A1	ALDH6A1	treated_cp-control_cp	0.64288	5.04753	0.000692659	0.00776599	AOCS30
Q02252	Methylmalonate-semialdehyde dehydrogenase [acylating], mitochondrial	ALDH6A1	ALDH6A1	treated_cp-control_cp	1.05059	11.4906	1.11323e-06	2.77689e-05	AOCS14
P49419	Alpha-aminoadipic semialdehyde dehydrogenase	ALDH7A1	ALDH7A1	treated_cx-control_cx	1.03371	4.01086	0.0030599	0.0446263	OVCAR3
P49419	Alpha-aminoadipic semialdehyde dehydrogenase	ALDH7A1	ALDH7A1	treated_cp-control_cp	1.23038	9.71368	4.55458e-06	0.000246661	OVCAR4
P49419	Alpha-aminoadipic semialdehyde dehydrogenase	ALDH7A1	ALDH7A1	treated_cp-control_cp	1.62282	22.5033	3.20148e-09	5.04766e-07	OVCAR8
P49419	Alpha-aminoadipic semialdehyde dehydrogenase	ALDH7A1	ALDH7A1	treated_cx-control_cx	1.33593	18.5251	1.78251e-08	6.26627e-07	OVCAR8
P09972	Fructose-bisphosphate aldolase C	ALDOC	ALDOC	treated_cx-control_cx	-1.14038	-5.99324	0.000204187	0.00121599	OVCAR4
P09972	Fructose-bisphosphate aldolase C	ALDOC	ALDOC	treated_cp-control_cp	-0.640936	-3.96779	0.00326553	0.00849146	OVCAR8
P09972	Fructose-bisphosphate aldolase C	ALDOC	ALDOC	treated_cx-control_cx	-0.739946	-4.58073	0.00132644	0.00375957	OVCAR8
P09972	Fructose-bisphosphate aldolase C	ALDOC	ALDOC	treated_cx-control_cx	-1.11654	-7.79334	2.72658e-05	0.000435525	AOCS30
Q9Y673	Dolichyl-phosphate beta-glucosyltransferase	ALG5	ALG5	treated_cx-control_cx	0.642398	4.20424	0.00229227	0.00591047	OVCAR8
Q6P6C2	RNA demethylase ALKBH5	ALKBH5	ALKBH5	treated_cx-control_cx	-1.83631	-9.67262	0.00234626	0.00601381	OVCAR8
Q6P6C2	RNA demethylase ALKBH5	ALKBH5	ALKBH5	treated_cx-control_cx	-1.08847	-3.34049	0.00865345	0.0305504	AOCS30
P05186;REV__Q86WI3	Alkaline phosphatase, tissue-nonspecific isozyme	ALPL	ALPL	treated_cx-control_cx	2.44587	13.4884	2.82756e-07	0.00108487	OVCAR3
Q86V81	THO complex subunit 4	ALYREF	ALYREF	treated_cp-control_cp	-0.894614	-7.06181	5.90888e-05	0.00108616	OVCAR4
Q86V81	THO complex subunit 4	ALYREF	ALYREF	treated_cp-control_cp	-0.640219	-8.08835	2.02731e-05	0.000133369	OVCAR8
Q9Y2J4	Angiomotin-like protein 2	AMOTL2	AMOTL2	treated_cx-control_cx	-1.71457	-8.72749	1.0972e-05	7.64292e-05	OVCAR8
Q01433	AMP deaminase 2	AMPD2	AMPD2	treated_cx-control_cx	-1.13496	-3.1726	0.0113185	0.0284282	OVCAR4
P49418	Amphiphysin	AMPH	AMPH	treated_cx-control_cx	1.11747	5.0909	0.000653134	0.00208434	OVCAR8
Q9H1A4	Anaphase-promoting complex subunit 1	ANAPC1	ANAPC1	treated_cp-control_cp	-1.07898	-3.48593	0.00687408	0.0257277	OVCAR4
Q9UM13	Anaphase-promoting complex subunit 10	ANAPC10	ANAPC10	treated_cx-control_cx	0.64879	4.00538	0.00707548	0.0296238	AOCS14
Q9UM13	Anaphase-promoting complex subunit 10	ANAPC10	ANAPC10	treated_cp-control_cp	0.700591	4.9043	0.00269917	0.00990675	AOCS14
Q96DE5	Anaphase-promoting complex subunit 16	ANAPC16	ANAPC16	treated_cx-control_cx	-0.775196	-3.59114	0.00582838	0.013036	OVCAR8
Q9UJX4	Anaphase-promoting complex subunit 5	ANAPC5	ANAPC5	treated_cx-control_cx	0.615428	3.18537	0.0110888	0.0227104	OVCAR8
Q9UJX3	Anaphase-promoting complex subunit 7	ANAPC7	ANAPC7	treated_cp-control_cp	-0.66519	-5.65955	0.000309812	0.0012151	OVCAR8
Q9UJX3	Anaphase-promoting complex subunit 7	ANAPC7	ANAPC7	treated_cx-control_cx	-0.966625	-5.85572	0.000242029	0.00212248	AOCS30
Q12955	Ankyrin-3	ANK3	ANK3	treated_cp-control_cp	-2.37121	-7.26514	4.73849e-05	0.000989226	OVCAR4
Q8IWZ3	Ankyrin repeat and KH domain-containing protein 1	ANKHD1	ANKHD1	treated_cp-control_cp	-0.687437	-4.20008	0.00230641	0.0120972	OVCAR4
Q8IWZ3	Ankyrin repeat and KH domain-containing protein 1	ANKHD1	ANKHD1	treated_cx-control_cx	0.645068	3.94122	0.00339969	0.0111581	OVCAR4
Q8IWZ3	Ankyrin repeat and KH domain-containing protein 1	ANKHD1	ANKHD1	treated_cx-control_cx	1.15713	4.51756	0.00145187	0.00404658	OVCAR8
Q86XL3	Ankyrin repeat and LEM domain-containing protein 2	ANKLE2	ANKLE2	treated_cx-control_cx	0.958109	5.77819	0.000266673	0.00149376	OVCAR4
Q86XL3	Ankyrin repeat and LEM domain-containing protein 2	ANKLE2	ANKLE2	treated_cx-control_cx	1.01631	3.65273	0.00529497	0.0209562	AOCS30
Q8IV38	Ankyrin repeat and MYND domain-containing protein 2	ANKMY2	ANKMY2	treated_cp-control_cp	-1.27826	-6.0861	0.000182296	0.000775413	OVCAR8
Q8IV38	Ankyrin repeat and MYND domain-containing protein 2	ANKMY2	ANKMY2	treated_cx-control_cx	-1.04409	-4.97112	0.000768721	0.00237872	OVCAR8
O75179	Ankyrin repeat domain-containing protein 17	ANKRD17	ANKRD17	treated_cp-control_cp	-1.22021	-4.56647	0.00258496	0.00701885	OVCAR8
O75179	Ankyrin repeat domain-containing protein 17	ANKRD17	ANKRD17	treated_cx-control_cx	-0.974951	-4.46864	0.00290568	0.00722344	OVCAR8
Q9GZV1	Ankyrin repeat domain-containing protein 2	ANKRD2	ANKRD2	treated_cx-control_cx	1.33561	6.14699	0.000169335	0.00105421	OVCAR4
Q96NW4	Ankyrin repeat domain-containing protein 27	ANKRD27	ANKRD27	treated_cx-control_cx	1.09091	5.02688	0.00734962	0.0202092	OVCAR4
Q53RE8	Ankyrin repeat domain-containing protein 39	ANKRD39	ANKRD39	treated_cp-control_cp	-2.03905	-8.84823	4.764e-05	0.000259605	OVCAR8
Q53RE8	Ankyrin repeat domain-containing protein 39	ANKRD39	ANKRD39	treated_cx-control_cx	-1.96865	-8.54274	5.98033e-05	0.000294493	OVCAR8
Q8NB46	Serine/threonine-protein phosphatase 6 regulatory ankyrin repeat subunit C	ANKRD52	ANKRD52	treated_cp-control_cp	-0.916633	-5.23618	0.00120428	0.0111839	AOCS30
Q8NB46	Serine/threonine-protein phosphatase 6 regulatory ankyrin repeat subunit C	ANKRD52	ANKRD52	treated_cx-control_cx	-0.991506	-4.62454	0.00241317	0.0115832	AOCS30
Q8NB46	Serine/threonine-protein phosphatase 6 regulatory ankyrin repeat subunit C	ANKRD52	ANKRD52	treated_cx-control_cx	-1.6834	-4.04726	0.00488771	0.0230153	AOCS14
Q9NQW6	Actin-binding protein anillin	ANLN	ANLN	treated_cp-control_cp	-1.04003	-4.62983	0.00123697	0.00814081	OVCAR4
Q9NQW6	Actin-binding protein anillin	ANLN	ANLN	treated_cp-control_cp	-1.41647	-25.4062	1.09096e-09	2.95961e-07	AOCS14
Q9NQW6	Actin-binding protein anillin	ANLN	ANLN	treated_cx-control_cx	0.611333	9.62643	4.90793e-06	4.12337e-05	OVCAR8
Q9NW15	Anoctamin-10	ANO10	ANO10	treated_cp-control_cp	-0.625856	-2.76361	0.0219822	0.0426129	OVCAR8
Q9NW15	Anoctamin-10	ANO10	ANO10	treated_cp-control_cp	0.841756	3.96046	0.0107379	0.0493943	AOCS30
Q4KMQ2	Anoctamin-6	ANO6	ANO6	treated_cx-control_cx	0.659101	4.08035	0.00353243	0.015434	AOCS30
Q92688	Acidic leucine-rich nuclear phosphoprotein 32 family member B	ANP32B	ANP32B	treated_cx-control_cx	-0.676119	-5.49435	0.000382976	0.00199007	OVCAR4
Q9BTT0	Acidic leucine-rich nuclear phosphoprotein 32 family member E	ANP32E	ANP32E	treated_cx-control_cx	-0.631761	-8.27633	1.68583e-05	0.00010542	OVCAR8
P15144	Aminopeptidase N	ANPEP	ANPEP	treated_cx-control_cx	-0.614841	-11.5707	1.0495e-06	1.25832e-05	OVCAR8
P04083	Annexin A1	ANXA1	ANXA1	treated_cx-control_cx	0.661084	5.15802	0.000596675	0.00281601	OVCAR4
P12429	Annexin A3	ANXA3	ANXA3	treated_cx-control_cx	0.601978	7.76303	2.81224e-05	0.000269666	OVCAR4
P09525	Annexin A4	ANXA4	ANXA4	treated_cx-control_cx	-1.56159	-9.7247	4.51202e-06	7.50787e-05	OVCAR4
P09525	Annexin A4	ANXA4	ANXA4	treated_cp-control_cp	0.660298	5.72794	0.00028409	0.0011311	OVCAR8
P08133	Annexin A6	ANXA6	ANXA6	treated_cx-control_cx	1.38629	5.83751	0.000247586	0.0139785	OVCAR3
P08133	Annexin A6	ANXA6	ANXA6	treated_cp-control_cp	0.657378	5.26661	0.000516188	0.00460094	OVCAR4
Q5VT79	Annexin A8-like protein 2	ANXA8L2	ANXA8L2	treated_cp-control_cp	-1.3761	-5.8116	0.000255733	0.00104188	OVCAR8
Q5VT79	Annexin A8-like protein 2	ANXA8L2	ANXA8L2	treated_cx-control_cx	-1.35919	-5.7402	0.000279729	0.00104133	OVCAR8
O75843	AP-1 complex subunit gamma-like 2	AP1G2	AP1G2	treated_cx-control_cx	-1.20525	-3.21878	0.0122616	0.0391728	AOCS30
Q9Y6Q5	AP-1 complex subunit mu-2	AP1M2	AP1M2	treated_cp-control_cp	-1.09594	-4.94909	0.000792293	0.00598386	OVCAR4
Q9Y6Q5	AP-1 complex subunit mu-2	AP1M2	AP1M2	treated_cx-control_cx	-0.876204	-4.14614	0.0024987	0.0143112	AOCS14
P61966	AP-1 complex subunit sigma-1A	AP1S1	AP1S1	treated_cp-control_cp	-1.19543	-4.62807	0.00124006	0.0177452	OVCAR3
P61966	AP-1 complex subunit sigma-1A	AP1S1	AP1S1	treated_cx-control_cx	-1.06128	-5.92566	0.000221909	0.00085834	OVCAR8
P61966	AP-1 complex subunit sigma-1A	AP1S1	AP1S1	treated_cx-control_cx	-0.683228	-4.68008	0.00115208	0.00679533	AOCS30
P61966	AP-1 complex subunit sigma-1A	AP1S1	AP1S1	treated_cx-control_cx	-0.633175	-3.0896	0.0129378	0.0456156	AOCS14
P56377	AP-1 complex subunit sigma-2	AP1S2	AP1S2	treated_cp-control_cp	0.605333	4.50248	0.00148364	0.00439701	OVCAR8
O94973	AP-2 complex subunit alpha-2	AP2A2	AP2A2	treated_cx-control_cx	-0.599487	-3.36797	0.00828367	0.0221583	OVCAR4
P63010	AP-2 complex subunit beta	AP2B1	AP2B1	treated_cx-control_cx	-0.649349	-3.70403	0.00488999	0.0146667	OVCAR4
Q96CW1	AP-2 complex subunit mu	AP2M1	AP2M1	treated_cp-control_cp	-0.959012	-3.79048	0.00427951	0.0323783	OVCAR3
O14617	AP-3 complex subunit delta-1	AP3D1	AP3D1	treated_cx-control_cx	-0.901202	-4.96681	0.000773271	0.0034755	OVCAR4
Q9Y2T2;P53677	AP-3 complex subunit mu-1	AP3M1	AP3M1	treated_cp-control_cp	-0.950382	-4.05274	0.00287306	0.0141141	OVCAR4
Q7Z5R6	Amyloid beta A4 precursor protein-binding family B member 1-interacting protein	APBB1IP	APBB1IP	treated_cp-control_cp	-1.10242	-5.31019	0.000487254	0.00177559	OVCAR8
P13798	Acylamino-acid-releasing enzyme	APEH	APEH	treated_cx-control_cx	-0.979347	-6.16741	0.000165217	0.00103426	OVCAR4
P27695	DNA-(apurinic or apyrimidinic site) lyase;DNA-(apurinic or apyrimidinic site) lyase, mitochondrial	APEX1	APEX1	treated_cp-control_cp	-0.843312	-6.7013	8.8406e-05	0.00713519	OVCAR3
Q96GX9	Methylthioribulose-1-phosphate dehydratase	APIP	APIP	treated_cx-control_cx	-1.6134	-4.87276	0.000880152	0.003823	OVCAR4
Q8N2Z9	Centromere protein S	APITD1	APITD1	treated_cx-control_cx	-1.04851	-6.5143	0.00286653	0.0441228	OVCAR3
Q06481	Amyloid-like protein 2	APLP2	APLP2	treated_cx-control_cx	-1.49023	-4.42789	0.0022032	0.00785789	OVCAR4
Q06481	Amyloid-like protein 2	APLP2	APLP2	treated_cp-control_cp	0.845572	7.06782	5.87007e-05	0.00164094	AOCS30
Q9HDC9	Adipocyte plasma membrane-associated protein	APMAP	APMAP	treated_cx-control_cx	1.59571	5.33423	0.000472047	0.017785	OVCAR3
Q9HDC9	Adipocyte plasma membrane-associated protein	APMAP	APMAP	treated_cp-control_cp	0.615149	7.05664	5.94244e-05	0.000534976	AOCS14
Q8NCW5	NAD(P)H-hydrate epimerase	APOA1BP	APOA1BP	treated_cp-control_cp	-1.19782	-5.22504	0.000545519	0.0125947	OVCAR3
Q8NCW5	NAD(P)H-hydrate epimerase	APOA1BP	APOA1BP	treated_cx-control_cx	0.924596	4.03319	0.00295874	0.0446263	OVCAR3
P04114	Apolipoprotein B-100;Apolipoprotein B-48	APOB	APOB	treated_cx-control_cx	-0.620546	-4.4189	0.00167384	0.00456485	OVCAR8
P02656	Apolipoprotein C-III	APOC3	APOC3	treated_cp-control_cp	1.88824	10.2164	0.00944532	0.026682	AOCS14
P02649	Apolipoprotein E	APOE	APOE	treated_cx-control_cx	1.82135	5.58802	0.000339443	0.0156389	OVCAR3
P02649	Apolipoprotein E	APOE	APOE	treated_cp-control_cp	1.35221	5.21113	0.00081131	0.00607806	OVCAR4
P02649;CON__Q03247	Apolipoprotein E	APOE	APOE	treated_cp-control_cp	1.1017	4.79582	0.000979409	0.00985818	AOCS30
Q6UXV4	MICOS complex subunit MIC27	APOOL	APOOL	treated_cp-control_cp	1.17558	10.0533	3.42333e-06	3.48322e-05	OVCAR8
Q6UXV4	MICOS complex subunit MIC27	APOOL	APOOL	treated_cx-control_cx	0.990949	8.47438	1.39301e-05	9.12075e-05	OVCAR8
Q6UXV4	MICOS complex subunit MIC27	APOOL	APOOL	treated_cp-control_cp	0.681698	6.09466	0.00018041	0.00125588	AOCS14
P05067	Amyloid beta A4 protein;N-APP;Soluble APP-alpha;Soluble APP-beta;C99;Beta-amyloid protein 42;Beta-amyloid protein 40;C83;P3(42);P3(40);C80;Gamma-secretase C-terminal fragment 59;Gamma-secretase C-terminal fragment 57;Gamma-secretase C-terminal fragment 50;C31	APP	APP	treated_cp-control_cp	1.1276	5.36215	0.000455028	0.0115799	OVCAR3
P05067	Amyloid beta A4 protein;N-APP;Soluble APP-alpha;Soluble APP-beta;C99;Beta-amyloid protein 42;Beta-amyloid protein 40;C83;P3(42);P3(40);C80;Gamma-secretase C-terminal fragment 59;Gamma-secretase C-terminal fragment 57;Gamma-secretase C-terminal fragment 50;C31	APP	APP	treated_cx-control_cx	-1.26766	-4.1106	0.00263463	0.00908868	OVCAR4
P05067	Amyloid beta A4 protein;N-APP;Soluble APP-alpha;Soluble APP-beta;C99;Beta-amyloid protein 42;Beta-amyloid protein 40;C83;P3(42);P3(40);C80;Gamma-secretase C-terminal fragment 59;Gamma-secretase C-terminal fragment 57;Gamma-secretase C-terminal fragment 50;C31	APP	APP	treated_cx-control_cx	-1.08204	-3.81598	0.00411521	0.00975333	OVCAR8
P05067	Amyloid beta A4 protein;N-APP;Soluble APP-alpha;Soluble APP-beta;C99;Beta-amyloid protein 42;Beta-amyloid protein 40;C83;P3(42);P3(40);C80;Gamma-secretase C-terminal fragment 59;Gamma-secretase C-terminal fragment 57;Gamma-secretase C-terminal fragment 50;C31	APP	APP	treated_cx-control_cx	-1.35915	-6.03559	0.000193868	0.00178549	AOCS30
P05067	Amyloid beta A4 protein;N-APP;Soluble APP-alpha;Soluble APP-beta;C99;Beta-amyloid protein 42;Beta-amyloid protein 40;C83;P3(42);P3(40);C80;Gamma-secretase C-terminal fragment 59;Gamma-secretase C-terminal fragment 57;Gamma-secretase C-terminal fragment 50;C31	APP	APP	treated_cx-control_cx	1.14066	5.42422	0.000419521	0.0171023	OVCAR3
Q7Z2E3	Aprataxin	APTX	APTX	treated_cx-control_cx	-0.983425	-3.1219	0.0141879	0.0488082	AOCS14
O60306	Intron-binding protein aquarius	AQR	AQR	treated_cp-control_cp	-1.81892	-3.25868	0.0138896	0.0428479	OVCAR4
O60306	Intron-binding protein aquarius	AQR	AQR	treated_cp-control_cp	-0.986428	-6.59967	9.93128e-05	0.00047211	OVCAR8
O60306	Intron-binding protein aquarius	AQR	AQR	treated_cx-control_cx	-0.985486	-6.59337	0.000100036	0.000440348	OVCAR8
P10398	Serine/threonine-protein kinase A-Raf	ARAF	ARAF	treated_cx-control_cx	-1.59018	-3.76082	0.00706732	0.0154893	OVCAR8
P10398	Serine/threonine-protein kinase A-Raf	ARAF	ARAF	treated_cp-control_cp	-0.642424	-3.68415	0.00618204	0.0190227	AOCS14
P10398	Serine/threonine-protein kinase A-Raf	ARAF	ARAF	treated_cx-control_cx	0.850511	4.42974	0.00219777	0.0130585	AOCS14
Q96P48	Arf-GAP with Rho-GAP domain, ANK repeat and PH domain-containing protein 1	ARAP1	ARAP1	treated_cp-control_cp	-1.57425	-10.2864	2.82726e-06	3.03882e-05	OVCAR8
Q96P48	Arf-GAP with Rho-GAP domain, ANK repeat and PH domain-containing protein 1	ARAP1	ARAP1	treated_cx-control_cx	-1.02625	-6.70572	8.79624e-05	0.000397599	OVCAR8
Q96P48	Arf-GAP with Rho-GAP domain, ANK repeat and PH domain-containing protein 1	ARAP1	ARAP1	treated_cx-control_cx	-1.18891	-4.33099	0.00190234	0.00968463	AOCS30
P84077	ADP-ribosylation factor 1	ARF1	ARF1	treated_cp-control_cp	1.35346	3.61591	0.00560741	0.0311157	AOCS30
P61204;P84077	ADP-ribosylation factor 3;ADP-ribosylation factor 1	ARF3;ARF1	ARF3;ARF1	treated_cp-control_cp	-1.33607	-5.77272	0.000268511	0.0098023	OVCAR3
P18085	ADP-ribosylation factor 4	ARF4	ARF4	treated_cp-control_cp	-1.7755	-4.30814	0.00196703	0.0224181	OVCAR3
P84085	ADP-ribosylation factor 5	ARF5	ARF5	treated_cp-control_cp	-1.64678	-7.97231	2.27564e-05	0.00345519	OVCAR3
P84085	ADP-ribosylation factor 5	ARF5	ARF5	treated_cx-control_cx	0.925342	5.64394	0.0110077	0.0225838	OVCAR8
P62330	ADP-ribosylation factor 6	ARF6	ARF6	treated_cp-control_cp	0.751276	5.55663	0.000353403	0.00135243	OVCAR8
P62330	ADP-ribosylation factor 6	ARF6	ARF6	treated_cx-control_cx	0.765842	5.66436	0.000307922	0.00112681	OVCAR8
Q8N6T3	ADP-ribosylation factor GTPase-activating protein 1	ARFGAP1	ARFGAP1	treated_cx-control_cx	0.624897	3.2537	0.00993839	0.0257035	OVCAR4
Q8N6H7	ADP-ribosylation factor GTPase-activating protein 2	ARFGAP2	ARFGAP2	treated_cp-control_cp	-0.941392	-7.36274	4.26901e-05	0.000238399	OVCAR8
Q8N6H7	ADP-ribosylation factor GTPase-activating protein 2	ARFGAP2	ARFGAP2	treated_cx-control_cx	-0.624659	-4.88553	0.000864745	0.0026239	OVCAR8
Q8N6H7	ADP-ribosylation factor GTPase-activating protein 2	ARFGAP2	ARFGAP2	treated_cp-control_cp	-0.634065	-4.49108	0.00150817	0.00630901	AOCS14
Q9NP61	ADP-ribosylation factor GTPase-activating protein 3	ARFGAP3	ARFGAP3	treated_cp-control_cp	0.959241	4.3382	0.00488487	0.034951	OVCAR3
Q9NP61	ADP-ribosylation factor GTPase-activating protein 3	ARFGAP3	ARFGAP3	treated_cx-control_cx	1.14966	6.86103	0.000472058	0.017785	OVCAR3
Q9NP61	ADP-ribosylation factor GTPase-activating protein 3	ARFGAP3	ARFGAP3	treated_cx-control_cx	0.86752	6.59818	9.94837e-05	0.00146806	AOCS14
Q9NP61	ADP-ribosylation factor GTPase-activating protein 3	ARFGAP3	ARFGAP3	treated_cp-control_cp	0.862652	6.56115	0.000103824	0.000815457	AOCS14
Q9Y6D6	Brefeldin A-inhibited guanine nucleotide-exchange protein 1	ARFGEF1	ARFGEF1	treated_cx-control_cx	-0.682684	-5.17011	0.000587075	0.00278231	OVCAR4
P53367	Arfaptin-1	ARFIP1	ARFIP1	treated_cx-control_cx	1.01163	3.91775	0.00352298	0.0485025	OVCAR3
P53367	Arfaptin-1	ARFIP1	ARFIP1	treated_cx-control_cx	0.806867	5.31263	0.000485688	0.00239719	OVCAR4
P78540	Arginase-2, mitochondrial	ARG2	ARG2	treated_cx-control_cx	1.03529	5.49462	0.00091172	0.00697478	AOCS14
P78540	Arginase-2, mitochondrial	ARG2	ARG2	treated_cp-control_cp	1.42635	6.02012	0.0005315	0.00282419	AOCS14
Q07960	Rho GTPase-activating protein 1	ARHGAP1	ARHGAP1	treated_cx-control_cx	0.915342	4.12531	0.00257745	0.0420155	OVCAR3
Q8IWW6	Rho GTPase-activating protein 12	ARHGAP12	ARHGAP12	treated_cp-control_cp	-0.637539	-3.87283	0.00377243	0.00960366	OVCAR8
Q68EM7	Rho GTPase-activating protein 17	ARHGAP17	ARHGAP17	treated_cx-control_cx	1.52019	4.54119	0.00140353	0.00548564	OVCAR4
Q52LW3	Rho GTPase-activating protein 29	ARHGAP29	ARHGAP29	treated_cp-control_cp	-1.69625	-5.64348	0.000316218	0.0102223	OVCAR3
Q52LW3	Rho GTPase-activating protein 29	ARHGAP29	ARHGAP29	treated_cx-control_cx	-1.75813	-10.8126	1.86074e-06	4.12829e-05	OVCAR4
Q52LW3	Rho GTPase-activating protein 29	ARHGAP29	ARHGAP29	treated_cp-control_cp	-1.16693	-7.17666	5.2133e-05	0.00102004	OVCAR4
Q52LW3	Rho GTPase-activating protein 29	ARHGAP29	ARHGAP29	treated_cx-control_cx	-0.701158	-10.1602	3.13445e-06	2.90977e-05	OVCAR8
Q52LW3	Rho GTPase-activating protein 29	ARHGAP29	ARHGAP29	treated_cx-control_cx	-1.5344	-10.2284	2.96424e-06	0.00010029	AOCS30
Q52LW3	Rho GTPase-activating protein 29	ARHGAP29	ARHGAP29	treated_cx-control_cx	-0.60646	-10.0982	3.29845e-06	0.000144837	AOCS14
Q52LW3	Rho GTPase-activating protein 29	ARHGAP29	ARHGAP29	treated_cp-control_cp	-1.02187	-17.0152	3.75783e-08	2.7361e-06	AOCS14
Q9NRY4	Rho GTPase-activating protein 35	ARHGAP35	ARHGAP35	treated_cp-control_cp	-1.09985	-6.89737	7.08772e-05	0.00122536	OVCAR4
P98171	Rho GTPase-activating protein 4	ARHGAP4	ARHGAP4	treated_cx-control_cx	-1.35419	-4.04099	0.00292427	0.0072611	OVCAR8
P52565	Rho GDP-dissociation inhibitor 1	ARHGDIA	ARHGDIA	treated_cx-control_cx	-0.752272	-10.1814	3.08034e-06	5.82165e-05	OVCAR4
P52565	Rho GDP-dissociation inhibitor 1	ARHGDIA	ARHGDIA	treated_cp-control_cp	-1.33486	-18.0662	2.22195e-08	1.66461e-05	OVCAR4
P52565	Rho GDP-dissociation inhibitor 1	ARHGDIA	ARHGDIA	treated_cp-control_cp	-0.796446	-8.74754	1.0769e-05	8.15001e-05	OVCAR8
P52565	Rho GDP-dissociation inhibitor 1	ARHGDIA	ARHGDIA	treated_cx-control_cx	-0.807135	-8.86494	9.66058e-06	6.96751e-05	OVCAR8
P52566	Rho GDP-dissociation inhibitor 2	ARHGDIB	ARHGDIB	treated_cx-control_cx	2.28866	5.73668	0.000280974	0.0140581	OVCAR3
P52566	Rho GDP-dissociation inhibitor 2	ARHGDIB	ARHGDIB	treated_cx-control_cx	2.04351	9.52788	5.34376e-06	8.54623e-05	OVCAR4
P52566	Rho GDP-dissociation inhibitor 2	ARHGDIB	ARHGDIB	treated_cp-control_cp	0.785325	3.66159	0.00522259	0.0210543	OVCAR4
P52566	Rho GDP-dissociation inhibitor 2	ARHGDIB	ARHGDIB	treated_cp-control_cp	0.753196	3.10925	0.0208688	0.0407554	OVCAR8
Q9NZN5	Rho guanine nucleotide exchange factor 12	ARHGEF12	ARHGEF12	treated_cx-control_cx	-1.31444	-5.54023	0.000547215	0.0026404	OVCAR4
Q9NZN5	Rho guanine nucleotide exchange factor 12	ARHGEF12	ARHGEF12	treated_cp-control_cp	-1.51469	-5.85054	0.000382543	0.00374626	OVCAR4
Q5VV41	Rho guanine nucleotide exchange factor 16	ARHGEF16	ARHGEF16	treated_cx-control_cx	-0.673073	-3.62686	0.00551253	0.0216066	AOCS30
Q5VV41	Rho guanine nucleotide exchange factor 16	ARHGEF16	ARHGEF16	treated_cx-control_cx	0.765937	6.87969	0.00629043	0.0178835	OVCAR4
Q92974	Rho guanine nucleotide exchange factor 2	ARHGEF2	ARHGEF2	treated_cx-control_cx	0.642798	3.1559	0.0116266	0.0289292	OVCAR4
Q92974	Rho guanine nucleotide exchange factor 2	ARHGEF2	ARHGEF2	treated_cp-control_cp	1.17272	5.30591	0.000490017	0.00631377	AOCS30
Q92974	Rho guanine nucleotide exchange factor 2	ARHGEF2	ARHGEF2	treated_cx-control_cx	0.687974	8.29408	1.657e-05	0.000436558	AOCS14
Q92974	Rho guanine nucleotide exchange factor 2	ARHGEF2	ARHGEF2	treated_cp-control_cp	1.48028	17.846	2.47445e-08	2.11857e-06	AOCS14
Q8N1W1	Rho guanine nucleotide exchange factor 28	ARHGEF28	ARHGEF28	treated_cx-control_cx	0.857369	3.03466	0.0141396	0.0277464	OVCAR8
Q8N1W1	Rho guanine nucleotide exchange factor 28	ARHGEF28	ARHGEF28	treated_cx-control_cx	0.73865	3.98417	0.00318568	0.0168624	AOCS14
A5YM69	Rho guanine nucleotide exchange factor 35	ARHGEF35	ARHGEF35	treated_cp-control_cp	-1.08987	-4.09552	0.0149076	0.0385053	AOCS14
Q12774;A5YM69	Rho guanine nucleotide exchange factor 5;Rho guanine nucleotide exchange factor 35	ARHGEF5;ARHGEF35	ARHGEF5;ARHGEF35	treated_cx-control_cx	-0.803818	-3.26631	0.00973995	0.0332304	AOCS30
O14497	AT-rich interactive domain-containing protein 1A	ARID1A	ARID1A	treated_cp-control_cp	-1.70077	-6.16778	0.000268714	0.0098023	OVCAR3
O14497	AT-rich interactive domain-containing protein 1A	ARID1A	ARID1A	treated_cx-control_cx	-1.70601	-4.64632	0.00351717	0.0114113	OVCAR4
O14497	AT-rich interactive domain-containing protein 1A	ARID1A	ARID1A	treated_cp-control_cp	-0.85932	-7.48162	3.76472e-05	0.000215459	OVCAR8
O14497	AT-rich interactive domain-containing protein 1A	ARID1A	ARID1A	treated_cx-control_cx	-0.636484	-5.54151	0.000360349	0.00128707	OVCAR8
O14497	AT-rich interactive domain-containing protein 1A	ARID1A	ARID1A	treated_cp-control_cp	-1.07967	-3.42256	0.00759706	0.0388543	AOCS30
O14497	AT-rich interactive domain-containing protein 1A	ARID1A	ARID1A	treated_cp-control_cp	-0.69982	-6.2182	0.000155436	0.00112566	AOCS14
Q68CP9	AT-rich interactive domain-containing protein 2	ARID2	ARID2	treated_cx-control_cx	-1.862	-9.59505	1.15471e-05	0.000142404	OVCAR4
Q68CP9	AT-rich interactive domain-containing protein 2	ARID2	ARID2	treated_cp-control_cp	-1.73526	-8.20158	3.64906e-05	0.00087714	OVCAR4
Q99856;A6NKF2	AT-rich interactive domain-containing protein 3A	ARID3A	ARID3A	treated_cp-control_cp	-1.21312	-6.02582	0.000196195	0.00339766	AOCS30
Q99856;A6NKF2	AT-rich interactive domain-containing protein 3A	ARID3A	ARID3A	treated_cx-control_cx	-1.862	-9.24896	6.82624e-06	0.000173768	AOCS30
Q8IVW6	AT-rich interactive domain-containing protein 3B	ARID3B	ARID3B	treated_cp-control_cp	-0.872119	-3.685	0.00617453	0.0333601	AOCS30
P29374	AT-rich interactive domain-containing protein 4A	ARID4A	ARID4A	treated_cp-control_cp	1.44931	6.36413	0.000217298	0.0090678	OVCAR3
P29374	AT-rich interactive domain-containing protein 4A	ARID4A	ARID4A	treated_cx-control_cx	0.923543	3.18025	0.0190698	0.0429831	OVCAR4
P29374	AT-rich interactive domain-containing protein 4A	ARID4A	ARID4A	treated_cp-control_cp	1.4031	3.74257	0.00959338	0.032253	OVCAR4
Q9Y4X5	E3 ubiquitin-protein ligase ARIH1	ARIH1	ARIH1	treated_cp-control_cp	-1.16026	-4.14097	0.002518	0.0255801	OVCAR3
O95376	E3 ubiquitin-protein ligase ARIH2	ARIH2	ARIH2	treated_cp-control_cp	0.943006	4.54926	0.00187621	0.014823	AOCS30
P40616	ADP-ribosylation factor-like protein 1	ARL1	ARL1	treated_cp-control_cp	-0.939557	-6.36878	0.000129963	0.00770258	OVCAR3
P36404	ADP-ribosylation factor-like protein 2	ARL2	ARL2	treated_cp-control_cp	-0.59102	-3.81185	0.00414138	0.017986	OVCAR4
P36404	ADP-ribosylation factor-like protein 2	ARL2	ARL2	treated_cx-control_cx	-0.745392	-5.56341	0.000350335	0.00125756	OVCAR8
P36404	ADP-ribosylation factor-like protein 2	ARL2	ARL2	treated_cx-control_cx	-0.774384	-3.35831	0.00841167	0.0300893	AOCS30
Q9Y2Y0	ADP-ribosylation factor-like protein 2-binding protein	ARL2BP	ARL2BP	treated_cp-control_cp	-1.33222	-3.56212	0.00609901	0.0141831	OVCAR8
Q9Y2Y0	ADP-ribosylation factor-like protein 2-binding protein	ARL2BP	ARL2BP	treated_cx-control_cx	-0.986616	-2.63804	0.0270003	0.0478191	OVCAR8
P36405	ADP-ribosylation factor-like protein 3	ARL3	ARL3	treated_cx-control_cx	-0.723271	-7.46252	3.84112e-05	0.000334969	OVCAR4
P36405	ADP-ribosylation factor-like protein 3	ARL3	ARL3	treated_cx-control_cx	0.86897	4.03958	0.00293045	0.0446263	OVCAR3
P36405	ADP-ribosylation factor-like protein 3	ARL3	ARL3	treated_cp-control_cp	0.816586	6.28602	0.000143346	0.000637243	OVCAR8
Q15041	ADP-ribosylation factor-like protein 6-interacting protein 1	ARL6IP1	ARL6IP1	treated_cx-control_cx	-0.586795	-3.14288	0.0118728	0.0427216	AOCS14
Q15041	ADP-ribosylation factor-like protein 6-interacting protein 1	ARL6IP1	ARL6IP1	treated_cp-control_cp	-0.798704	-4.27787	0.00205639	0.00808747	AOCS14
Q15041	ADP-ribosylation factor-like protein 6-interacting protein 1	ARL6IP1	ARL6IP1	treated_cx-control_cx	1.3394	4.23186	0.00220057	0.0108077	AOCS30
Q66PJ3	ADP-ribosylation factor-like protein 6-interacting protein 4	ARL6IP4	ARL6IP4	treated_cx-control_cx	-0.626654	-3.1401	0.011926	0.0294635	OVCAR4
Q66PJ3	ADP-ribosylation factor-like protein 6-interacting protein 4	ARL6IP4	ARL6IP4	treated_cp-control_cp	-1.10209	-3.12279	0.0122634	0.0260583	OVCAR8
Q96BM9	ADP-ribosylation factor-like protein 8A	ARL8A	ARL8A	treated_cx-control_cx	2.33358	4.04275	0.00372148	0.0119627	OVCAR4
Q96BM9	ADP-ribosylation factor-like protein 8A	ARL8A	ARL8A	treated_cp-control_cp	0.617121	2.74813	0.0225458	0.043474	OVCAR8
Q9NVJ2	ADP-ribosylation factor-like protein 8B	ARL8B	ARL8B	treated_cp-control_cp	1.04822	3.29911	0.00924303	0.0315259	OVCAR4
Q9NVJ2	ADP-ribosylation factor-like protein 8B	ARL8B	ARL8B	treated_cp-control_cp	1.20366	18.5547	1.7576e-08	1.29433e-06	OVCAR8
Q9NVJ2	ADP-ribosylation factor-like protein 8B	ARL8B	ARL8B	treated_cx-control_cx	1.19345	18.3975	1.89416e-08	6.46286e-07	OVCAR8
Q9NVJ2	ADP-ribosylation factor-like protein 8B	ARL8B	ARL8B	treated_cp-control_cp	0.819209	4.41921	0.00167309	0.0135443	AOCS30
Q9NVJ2	ADP-ribosylation factor-like protein 8B	ARL8B	ARL8B	treated_cx-control_cx	1.09966	5.93212	0.000220144	0.00198978	AOCS30
Q9NVT9	Armadillo repeat-containing protein 1	ARMC1	ARMC1	treated_cx-control_cx	-0.836121	-3.69288	0.00497514	0.0114443	OVCAR8
Q9NVT9	Armadillo repeat-containing protein 1	ARMC1	ARMC1	treated_cx-control_cx	0.975537	3.1512	0.0117148	0.0290688	OVCAR4
Q8N2F6	Armadillo repeat-containing protein 10	ARMC10	ARMC10	treated_cp-control_cp	-0.633024	-3.30098	0.00921551	0.0315009	OVCAR4
Q6NXE6	Armadillo repeat-containing protein 6	ARMC6	ARMC6	treated_cp-control_cp	-0.612845	-3.49597	0.00676623	0.0254512	OVCAR4
Q6NXE6	Armadillo repeat-containing protein 6	ARMC6	ARMC6	treated_cx-control_cx	-1.13545	-4.48421	0.00152316	0.00819074	AOCS30
Q6NXE6	Armadillo repeat-containing protein 6	ARMC6	ARMC6	treated_cx-control_cx	-0.648545	-5.57775	0.000343942	0.00360006	AOCS14
Q6NXE6	Armadillo repeat-containing protein 6	ARMC6	ARMC6	treated_cp-control_cp	-0.85812	-7.38019	4.19056e-05	0.000420014	AOCS14
Q6NXE6	Armadillo repeat-containing protein 6	ARMC6	ARMC6	treated_cx-control_cx	0.742871	4.23771	0.00218166	0.00779951	OVCAR4
Q8IUR7	Armadillo repeat-containing protein 8	ARMC8	ARMC8	treated_cp-control_cp	-1.73048	-5.2127	0.00343063	0.0287486	OVCAR3
Q8IUR7	Armadillo repeat-containing protein 8	ARMC8	ARMC8	treated_cx-control_cx	1.07496	5.91417	0.000225085	0.00130775	OVCAR4
Q9UH62	Armadillo repeat-containing X-linked protein 3	ARMCX3	ARMCX3	treated_cp-control_cp	1.12847	18.2993	1.98531e-08	1.31627e-06	OVCAR8
Q9UH62	Armadillo repeat-containing X-linked protein 3	ARMCX3	ARMCX3	treated_cx-control_cx	0.690253	11.1931	1.38992e-06	1.55142e-05	OVCAR8
Q9H993	Protein-glutamate O-methyltransferase	ARMT1	ARMT1	treated_cp-control_cp	0.72445	3.60309	0.00572068	0.0134311	OVCAR8
Q9H993	Protein-glutamate O-methyltransferase	ARMT1	ARMT1	treated_cx-control_cx	0.789833	3.92827	0.00346712	0.00837827	OVCAR8
Q9H993	Protein-glutamate O-methyltransferase	ARMT1	ARMT1	treated_cx-control_cx	0.938283	4.2951	0.00200501	0.0100292	AOCS30
Q92747	Actin-related protein 2/3 complex subunit 1A	ARPC1A	ARPC1A	treated_cx-control_cx	0.613465	3.7165	0.00479648	0.0144332	OVCAR4
O15144	Actin-related protein 2/3 complex subunit 2	ARPC2	ARPC2	treated_cx-control_cx	0.580563	3.66267	0.00521389	0.015464	OVCAR4
O15511	Actin-related protein 2/3 complex subunit 5	ARPC5	ARPC5	treated_cx-control_cx	-0.946958	-6.75378	8.3292e-05	0.000382816	OVCAR8
Q9BPX5	Actin-related protein 2/3 complex subunit 5-like protein	ARPC5L	ARPC5L	treated_cx-control_cx	1.02676	4.6429	0.00121427	0.00488876	OVCAR4
Q9BPX5	Actin-related protein 2/3 complex subunit 5-like protein	ARPC5L	ARPC5L	treated_cx-control_cx	0.727773	5.22887	0.000542746	0.0018007	OVCAR8
Q7Z6K5	Arpin	ARPIN	ARPIN	treated_cx-control_cx	-1.14499	-4.84154	0.000919057	0.00275658	OVCAR8
P56211	cAMP-regulated phosphoprotein 19	ARPP19	ARPP19	treated_cx-control_cx	-0.923654	-6.60718	9.84586e-05	0.000434218	OVCAR8
P56211	cAMP-regulated phosphoprotein 19	ARPP19	ARPP19	treated_cp-control_cp	0.749583	3.25411	0.00993192	0.0464685	AOCS30
P49407	Beta-arrestin-1	ARRB1	ARRB1	treated_cp-control_cp	1.77781	7.30525	4.53906e-05	0.000250431	OVCAR8
P32121	Beta-arrestin-2	ARRB2	ARRB2	treated_cx-control_cx	0.780144	3.09121	0.0129043	0.0257428	OVCAR8
O00192	Armadillo repeat protein deleted in velo-cardio-facial syndrome	ARVCF	ARVCF	treated_cp-control_cp	0.627086	2.88116	0.0181437	0.0451331	AOCS14
Q13510	Acid ceramidase;Acid ceramidase subunit alpha;Acid ceramidase subunit beta	ASAH1	ASAH1	treated_cp-control_cp	1.93371	8.59518	1.24214e-05	9.05291e-05	OVCAR8
Q13510	Acid ceramidase;Acid ceramidase subunit alpha;Acid ceramidase subunit beta	ASAH1	ASAH1	treated_cx-control_cx	0.709356	3.15303	0.0116805	0.0237357	OVCAR8
Q13510	Acid ceramidase;Acid ceramidase subunit alpha;Acid ceramidase subunit beta	ASAH1	ASAH1	treated_cp-control_cp	0.751084	3.6905	0.0049935	0.0288474	AOCS30
Q13510	Acid ceramidase;Acid ceramidase subunit alpha;Acid ceramidase subunit beta	ASAH1	ASAH1	treated_cx-control_cx	0.662762	3.25653	0.0098935	0.033473	AOCS30
Q9ULH1;O43150	Arf-GAP with SH3 domain, ANK repeat and PH domain-containing protein 1	ASAP1	ASAP1	treated_cx-control_cx	-1.38528	-4.19279	0.0040719	0.0128518	OVCAR4
Q9ULH1	Arf-GAP with SH3 domain, ANK repeat and PH domain-containing protein 1	ASAP1	ASAP1	treated_cx-control_cx	-1.09383	-10.0074	3.55629e-06	3.18166e-05	OVCAR8
O43150;Q9ULH1	Arf-GAP with SH3 domain, ANK repeat and PH domain-containing protein 2	ASAP2	ASAP2	treated_cx-control_cx	-1.61729	-3.79868	0.00524652	0.0208322	AOCS30
Q9H1I8	Activating signal cointegrator 1 complex subunit 2	ASCC2	ASCC2	treated_cx-control_cx	-0.586666	-3.38214	0.00809938	0.032621	AOCS14
Q9Y294	Histone chaperone ASF1A	ASF1A	ASF1A	treated_cp-control_cp	-0.791329	-4.14028	0.00434762	0.0327386	OVCAR3
Q9Y294;Q9NVP2	Histone chaperone ASF1A;Histone chaperone ASF1B	ASF1A;ASF1B	ASF1A;ASF1B	treated_cx-control_cx	-0.898055	-8.65124	0.00324886	0.0107097	OVCAR4
Q9Y294;Q9NVP2	Histone chaperone ASF1A;Histone chaperone ASF1B	ASF1A;ASF1B	ASF1A;ASF1B	treated_cx-control_cx	0.871464	3.60104	0.00573899	0.0128729	OVCAR8
Q9UBL3	Set1/Ash2 histone methyltransferase complex subunit ASH2	ASH2L	ASH2L	treated_cp-control_cp	-1.22303	-4.8732	0.000879612	0.0155375	OVCAR3
Q9UBL3	Set1/Ash2 histone methyltransferase complex subunit ASH2	ASH2L	ASH2L	treated_cp-control_cp	-1.30507	-5.27837	0.000747683	0.00573522	OVCAR4
Q9UBL3	Set1/Ash2 histone methyltransferase complex subunit ASH2	ASH2L	ASH2L	treated_cx-control_cx	-0.597129	-3.11844	0.0123496	0.0247863	OVCAR8
Q9UBL3	Set1/Ash2 histone methyltransferase complex subunit ASH2	ASH2L	ASH2L	treated_cx-control_cx	-0.643906	-3.67298	0.00513106	0.0204738	AOCS30
P04424	Argininosuccinate lyase	ASL	ASL	treated_cx-control_cx	-2.61112	-11.2289	1.35291e-06	3.45831e-05	OVCAR4
P04424	Argininosuccinate lyase	ASL	ASL	treated_cp-control_cp	-0.789592	-4.44263	0.00161734	0.004731	OVCAR8
P04424	Argininosuccinate lyase	ASL	ASL	treated_cx-control_cx	-1.22695	-6.90344	7.03992e-05	0.000335398	OVCAR8
P04424	Argininosuccinate lyase	ASL	ASL	treated_cx-control_cx	-1.48166	-6.71198	8.73378e-05	0.000989557	AOCS30
O95671	N-acetylserotonin O-methyltransferase-like protein	ASMTL	ASMTL	treated_cp-control_cp	-0.724294	-3.97708	0.00322	0.00840077	OVCAR8
O95671	N-acetylserotonin O-methyltransferase-like protein	ASMTL	ASMTL	treated_cx-control_cx	-1.96442	-10.7866	1.89882e-06	1.94785e-05	OVCAR8
P08243	Asparagine synthetase [glutamine-hydrolyzing]	ASNS	ASNS	treated_cx-control_cx	-4.01474	-23.8001	1.94829e-09	8.75123e-07	OVCAR4
P08243	Asparagine synthetase [glutamine-hydrolyzing]	ASNS	ASNS	treated_cx-control_cx	-1.94781	-13.4425	2.91192e-07	4.70726e-06	OVCAR8
P08243	Asparagine synthetase [glutamine-hydrolyzing]	ASNS	ASNS	treated_cx-control_cx	-3.35175	-27.4314	5.51459e-10	9.8135e-07	AOCS30
P08243	Asparagine synthetase [glutamine-hydrolyzing]	ASNS	ASNS	treated_cp-control_cp	0.758935	5.23764	0.000536442	0.001915	OVCAR8
P08243	Asparagine synthetase [glutamine-hydrolyzing]	ASNS	ASNS	treated_cp-control_cp	0.755227	6.18092	0.00016255	0.00302278	AOCS30
P08243	Asparagine synthetase [glutamine-hydrolyzing]	ASNS	ASNS	treated_cx-control_cx	0.830189	19.6335	1.06875e-08	3.39547e-06	AOCS14
P08243	Asparagine synthetase [glutamine-hydrolyzing]	ASNS	ASNS	treated_cp-control_cp	1.07344	25.3863	1.09859e-09	2.95961e-07	AOCS14
L0R819		ASNSD1	ASNSD1	treated_cx-control_cx	0.65763	2.82338	0.022377	0.048948	OVCAR4
Q12797	Aspartyl/asparaginyl beta-hydroxylase	ASPH	ASPH	treated_cx-control_cx	-2.22184	-8.92997	9.10102e-06	0.000120442	OVCAR4
Q12797	Aspartyl/asparaginyl beta-hydroxylase	ASPH	ASPH	treated_cx-control_cx	-0.785459	-5.58134	0.000342361	0.00277073	AOCS30
Q9BZE9	Tether containing UBX domain for GLUT4	ASPSCR1	ASPSCR1	treated_cx-control_cx	-1.66146	-9.59565	5.03969e-06	8.1755e-05	OVCAR4
Q9BZE9	Tether containing UBX domain for GLUT4	ASPSCR1	ASPSCR1	treated_cp-control_cp	-0.909273	-5.25146	0.000526677	0.00465111	OVCAR4
Q9BZE9	Tether containing UBX domain for GLUT4	ASPSCR1	ASPSCR1	treated_cp-control_cp	-1.39871	-4.34574	0.00245932	0.00672015	OVCAR8
Q9BZE9	Tether containing UBX domain for GLUT4	ASPSCR1	ASPSCR1	treated_cx-control_cx	-1.36789	-3.93474	0.00432776	0.0101901	OVCAR8
Q7L266	Isoaspartyl peptidase/L-asparaginase;Isoaspartyl peptidase/L-asparaginase alpha chain;Isoaspartyl peptidase/L-asparaginase beta chain	ASRGL1	ASRGL1	treated_cx-control_cx	-1.51617	-7.19522	5.10956e-05	0.000415186	OVCAR4
P00966	Argininosuccinate synthase	ASS1	ASS1	treated_cp-control_cp	-0.623301	-3.46389	0.00711697	0.0426733	OVCAR3
P00966	Argininosuccinate synthase	ASS1	ASS1	treated_cx-control_cx	1.11254	8.13479	1.93641e-05	0.000207191	OVCAR4
P00966	Argininosuccinate synthase	ASS1	ASS1	treated_cp-control_cp	0.696446	5.09235	0.000651857	0.00519521	OVCAR4
P00966	Argininosuccinate synthase	ASS1	ASS1	treated_cp-control_cp	1.60187	24.5108	1.50051e-09	3.41947e-07	AOCS14
Q8NBU5	ATPase family AAA domain-containing protein 1	ATAD1	ATAD1	treated_cp-control_cp	1.38404	6.90274	7.04536e-05	0.000359821	OVCAR8
Q8NBU5	ATPase family AAA domain-containing protein 1	ATAD1	ATAD1	treated_cp-control_cp	0.64134	5.08622	0.000657282	0.00747027	AOCS30
Q6PL18;Q9ULI0	ATPase family AAA domain-containing protein 2	ATAD2	ATAD2	treated_cp-control_cp	-1.69459	-5.47986	0.00092611	0.00297791	OVCAR8
Q9NVI7	ATPase family AAA domain-containing protein 3A	ATAD3A	ATAD3A	treated_cx-control_cx	0.833541	4.56294	0.00136054	0.03065	OVCAR3
Q9NVI7	ATPase family AAA domain-containing protein 3A	ATAD3A	ATAD3A	treated_cp-control_cp	0.657191	4.86898	0.000884768	0.00287231	OVCAR8
Q9NVI7	ATPase family AAA domain-containing protein 3A	ATAD3A	ATAD3A	treated_cx-control_cx	0.610418	4.52244	0.00144173	0.00402552	OVCAR8
Q9NVI7	ATPase family AAA domain-containing protein 3A	ATAD3A	ATAD3A	treated_cp-control_cp	0.660136	5.14029	0.000611059	0.00714402	AOCS30
Q9NVI7	ATPase family AAA domain-containing protein 3A	ATAD3A	ATAD3A	treated_cx-control_cx	0.679396	5.29026	0.000500262	0.00361614	AOCS30
Q5T9A4	ATPase family AAA domain-containing protein 3B	ATAD3B	ATAD3B	treated_cx-control_cx	2.10473	4.79219	0.000984378	0.0267204	OVCAR3
Q5T9A4	ATPase family AAA domain-containing protein 3B	ATAD3B	ATAD3B	treated_cp-control_cp	0.8042	3.89923	0.00362363	0.0165531	OVCAR4
Q5T9A4	ATPase family AAA domain-containing protein 3B	ATAD3B	ATAD3B	treated_cp-control_cp	0.892524	4.58174	0.00132453	0.0040109	OVCAR8
Q5T9A4	ATPase family AAA domain-containing protein 3B	ATAD3B	ATAD3B	treated_cx-control_cx	0.853832	4.38311	0.00176312	0.00476382	OVCAR8
Q5T9A4	ATPase family AAA domain-containing protein 3B	ATAD3B	ATAD3B	treated_cp-control_cp	0.955364	4.74752	0.00104783	0.0103355	AOCS30
Q5T9A4	ATPase family AAA domain-containing protein 3B	ATAD3B	ATAD3B	treated_cx-control_cx	1.23423	6.13329	0.000172162	0.00163503	AOCS30
P18847	Cyclic AMP-dependent transcription factor ATF-3	ATF3	ATF3	treated_cx-control_cx	1.10473	3.94434	0.0109124	0.0401758	AOCS14
P18847	Cyclic AMP-dependent transcription factor ATF-3	ATF3	ATF3	treated_cp-control_cp	2.41198	8.61176	0.000348389	0.00204926	AOCS14
P17544;P15336	Cyclic AMP-dependent transcription factor ATF-7	ATF7	ATF7	treated_cp-control_cp	-1.19257	-4.19774	0.00231443	0.00639442	OVCAR8
P17544;P15336	Cyclic AMP-dependent transcription factor ATF-7	ATF7	ATF7	treated_cx-control_cx	-1.04728	-3.68632	0.00502596	0.0115329	OVCAR8
Q6VMQ6	Activating transcription factor 7-interacting protein 1	ATF7IP	ATF7IP	treated_cp-control_cp	-0.698185	-5.04557	0.000994708	0.00316685	OVCAR8
Q6VMQ6	Activating transcription factor 7-interacting protein 1	ATF7IP	ATF7IP	treated_cx-control_cx	-1.14187	-4.51534	0.0106964	0.0395692	AOCS14
Q6VMQ6	Activating transcription factor 7-interacting protein 1	ATF7IP	ATF7IP	treated_cp-control_cp	-0.717783	-4.47313	0.0110481	0.0303399	AOCS14
Q9BSB4	Autophagy-related protein 101	ATG101	ATG101	treated_cp-control_cp	0.64065	5.50714	0.000899711	0.00421168	AOCS14
Q2TAZ0	Autophagy-related protein 2 homolog A	ATG2A	ATG2A	treated_cx-control_cx	-0.807355	-2.88779	0.0179487	0.0337383	OVCAR8
Q9NT62	Ubiquitin-like-conjugating enzyme ATG3	ATG3	ATG3	treated_cx-control_cx	1.13001	3.62391	0.00553793	0.0162336	OVCAR4
Q9Y4P1	Cysteine protease ATG4B	ATG4B	ATG4B	treated_cp-control_cp	-1.70315	-5.43547	0.000619297	0.00505577	OVCAR4
Q9Y4P1	Cysteine protease ATG4B	ATG4B	ATG4B	treated_cx-control_cx	-0.714684	-5.61351	0.000328545	0.00349995	AOCS14
Q9Y4P1	Cysteine protease ATG4B	ATG4B	ATG4B	treated_cp-control_cp	-1.03378	-8.11987	1.96511e-05	0.000243402	AOCS14
Q9Y4P1	Cysteine protease ATG4B	ATG4B	ATG4B	treated_cx-control_cx	1.42567	4.91447	0.00117216	0.00476657	OVCAR4
O95352	Ubiquitin-like modifier-activating enzyme ATG7	ATG7	ATG7	treated_cp-control_cp	-1.26456	-3.8855	0.00370025	0.0168085	OVCAR4
Q8NHH9;Q8WXF7	Atlastin-2	ATL2	ATL2	treated_cx-control_cx	1.35146	6.34874	0.000133074	0.000870365	OVCAR4
Q8NHH9;Q8WXF7	Atlastin-2	ATL2	ATL2	treated_cx-control_cx	1.00215	8.09502	2.01397e-05	0.00035043	AOCS30
O00244	Copper transport protein ATOX1	ATOX1	ATOX1	treated_cx-control_cx	-1.27845	-16.7068	4.41004e-08	5.96825e-06	AOCS30
O00244	Copper transport protein ATOX1	ATOX1	ATOX1	treated_cx-control_cx	0.799206	5.56374	0.000350186	0.00184785	OVCAR4
P98196;Q8NB49	Probable phospholipid-transporting ATPase IH	ATP11A	ATP11A	treated_cx-control_cx	-0.612976	-3.89174	0.00366521	0.0158587	AOCS30
P54707	Potassium-transporting ATPase alpha chain 2	ATP12A	ATP12A	treated_cx-control_cx	1.03315	3.54545	0.00626038	0.0238659	AOCS30
Q9HD20	Manganese-transporting ATPase 13A1	ATP13A1	ATP13A1	treated_cx-control_cx	-0.910959	-5.68791	0.000298851	0.00110056	OVCAR8
Q9HD20	Manganese-transporting ATPase 13A1	ATP13A1	ATP13A1	treated_cp-control_cp	1.13487	12.9562	3.99712e-07	1.40761e-05	AOCS14
Q9H7F0	Probable cation-transporting ATPase 13A3	ATP13A3	ATP13A3	treated_cx-control_cx	-0.917462	-7.50195	3.68518e-05	0.000745065	AOCS14
Q9H7F0	Probable cation-transporting ATPase 13A3	ATP13A3	ATP13A3	treated_cp-control_cp	-1.56955	-12.834	4.33566e-07	1.47852e-05	AOCS14
P05023;P13637;P50993;Q13733;P20648;P54707	Sodium/potassium-transporting ATPase subunit alpha-1	ATP1A1	ATP1A1	treated_cx-control_cx	-0.583031	-5.09453	0.000649937	0.00300471	OVCAR4
P05026	Sodium/potassium-transporting ATPase subunit beta-1	ATP1B1	ATP1B1	treated_cx-control_cx	0.736923	5.85508	0.000242221	0.00212248	AOCS30
P20020;Q01814	Plasma membrane calcium-transporting ATPase 1	ATP2B1	ATP2B1	treated_cp-control_cp	0.580427	5.03966	0.000700109	0.00237385	OVCAR8
P23634;Q01814	Plasma membrane calcium-transporting ATPase 4	ATP2B4	ATP2B4	treated_cx-control_cx	-1.78235	-5.12388	0.000624707	0.00291788	OVCAR4
P98194	Calcium-transporting ATPase type 2C member 1	ATP2C1	ATP2C1	treated_cx-control_cx	-1.24372	-4.49293	0.00150416	0.00581368	OVCAR4
P25705	ATP synthase subunit alpha, mitochondrial	ATP5A1	ATP5A1	treated_cx-control_cx	-0.725012	-4.69427	0.00112925	0.00464213	OVCAR4
P25705	ATP synthase subunit alpha, mitochondrial	ATP5A1	ATP5A1	treated_cx-control_cx	0.608377	4.05173	0.00287742	0.0441228	OVCAR3
P25705	ATP synthase subunit alpha, mitochondrial	ATP5A1	ATP5A1	treated_cp-control_cp	0.806881	16.2534	5.60836e-08	2.2481e-06	OVCAR8
P06576	ATP synthase subunit beta, mitochondrial	ATP5B	ATP5B	treated_cx-control_cx	-0.781	-11.8241	8.7313e-07	2.76349e-05	OVCAR4
P06576	ATP synthase subunit beta, mitochondrial	ATP5B	ATP5B	treated_cp-control_cp	0.70628	20.4773	7.37367e-09	7.42074e-07	OVCAR8
P36542	ATP synthase subunit gamma, mitochondrial	ATP5C1	ATP5C1	treated_cx-control_cx	-1.01337	-3.98885	0.00316322	0.0104961	OVCAR4
P24539	ATP synthase F(0) complex subunit B1, mitochondrial	ATP5F1	ATP5F1	treated_cx-control_cx	-0.99063	-2.90351	0.0174951	0.0400926	OVCAR4
P24539	ATP synthase F(0) complex subunit B1, mitochondrial	ATP5F1	ATP5F1	treated_cp-control_cp	0.84361	5.08455	0.000658762	0.00226121	OVCAR8
O75947	ATP synthase subunit d, mitochondrial	ATP5H	ATP5H	treated_cp-control_cp	0.613974	4.9993	0.000739673	0.00248484	OVCAR8
P56385	ATP synthase subunit e, mitochondrial	ATP5I	ATP5I	treated_cx-control_cx	-0.810109	-7.28139	4.65656e-05	0.000385796	OVCAR4
P56385	ATP synthase subunit e, mitochondrial	ATP5I	ATP5I	treated_cp-control_cp	0.731946	4.40181	0.00171586	0.00497611	OVCAR8
P18859	ATP synthase-coupling factor 6, mitochondrial	ATP5J	ATP5J	treated_cp-control_cp	0.742586	5.36805	0.000451515	0.00167241	OVCAR8
P56134	ATP synthase subunit f, mitochondrial	ATP5J2	ATP5J2	treated_cx-control_cx	-0.837493	-6.18037	0.000162658	0.00102249	OVCAR4
P56134	ATP synthase subunit f, mitochondrial	ATP5J2	ATP5J2	treated_cx-control_cx	-0.645616	-3.90905	0.00356988	0.0155103	AOCS30
P56134	ATP synthase subunit f, mitochondrial	ATP5J2	ATP5J2	treated_cp-control_cp	1.06021	4.87249	0.00088048	0.00286429	OVCAR8
P56134	ATP synthase subunit f, mitochondrial	ATP5J2	ATP5J2	treated_cx-control_cx	0.940665	4.32309	0.00192445	0.00509996	OVCAR8
O75964	ATP synthase subunit g, mitochondrial	ATP5L	ATP5L	treated_cx-control_cx	-0.976405	-8.32189	1.61292e-05	0.000180695	OVCAR4
P48047	ATP synthase subunit O, mitochondrial	ATP5O	ATP5O	treated_cp-control_cp	0.742365	6.79402	7.9589e-05	0.000396303	OVCAR8
P48047	ATP synthase subunit O, mitochondrial	ATP5O	ATP5O	treated_cx-control_cx	0.648937	5.93898	0.000218289	0.000846435	OVCAR8
Q99766	ATP synthase subunit s, mitochondrial	ATP5S	ATP5S	treated_cp-control_cp	0.831901	2.9419	0.0164358	0.0333725	OVCAR8
Q15904	V-type proton ATPase subunit S1	ATP6AP1	ATP6AP1	treated_cp-control_cp	1.26524	7.00863	0.000911561	0.0157762	OVCAR3
Q15904	V-type proton ATPase subunit S1	ATP6AP1	ATP6AP1	treated_cp-control_cp	-1.06675	-4.87091	0.000882406	0.00414974	AOCS14
O75787	Renin receptor	ATP6AP2	ATP6AP2	treated_cp-control_cp	-0.991506	-5.30466	0.0130783	0.0409951	OVCAR4
O75787	Renin receptor	ATP6AP2	ATP6AP2	treated_cp-control_cp	-0.874876	-4.00681	0.00307865	0.0109202	AOCS14
Q93050	V-type proton ATPase 116 kDa subunit a isoform 1	ATP6V0A1	ATP6V0A1	treated_cx-control_cx	0.751815	7.77802	2.76953e-05	0.0002667	OVCAR4
Q9Y487	V-type proton ATPase 116 kDa subunit a isoform 2	ATP6V0A2	ATP6V0A2	treated_cp-control_cp	0.702817	3.43672	0.0108856	0.0234894	OVCAR8
Q9Y487	V-type proton ATPase 116 kDa subunit a isoform 2	ATP6V0A2	ATP6V0A2	treated_cx-control_cx	1.20762	5.90516	0.000596366	0.00193211	OVCAR8
Q9Y487	V-type proton ATPase 116 kDa subunit a isoform 2	ATP6V0A2	ATP6V0A2	treated_cx-control_cx	1.24138	5.71087	0.000448726	0.00335306	AOCS30
Q9HBG4	V-type proton ATPase 116 kDa subunit a isoform 4	ATP6V0A4	ATP6V0A4	treated_cp-control_cp	1.32059	6.6746	9.11385e-05	0.000442139	OVCAR8
P61421	V-type proton ATPase subunit d 1	ATP6V0D1	ATP6V0D1	treated_cp-control_cp	-0.611362	-3.99321	0.00523501	0.0166704	AOCS14
P38606	V-type proton ATPase catalytic subunit A	ATP6V1A	ATP6V1A	treated_cx-control_cx	0.628626	9.15959	7.39291e-06	5.66307e-05	OVCAR8
P21281;P15313	V-type proton ATPase subunit B, brain isoform	ATP6V1B2	ATP6V1B2	treated_cx-control_cx	0.667987	4.39986	0.00172073	0.0345312	OVCAR3
P21281;P15313	V-type proton ATPase subunit B, brain isoform	ATP6V1B2	ATP6V1B2	treated_cx-control_cx	0.803756	9.88331	3.94515e-06	6.68755e-05	OVCAR4
P21281;P15313	V-type proton ATPase subunit B, brain isoform	ATP6V1B2	ATP6V1B2	treated_cx-control_cx	0.602316	5.64822	0.000314313	0.00114669	OVCAR8
P21281;P15313	V-type proton ATPase subunit B, brain isoform	ATP6V1B2	ATP6V1B2	treated_cp-control_cp	0.691884	8.64149	1.18915e-05	0.000665112	AOCS30
P21281;P15313	V-type proton ATPase subunit B, brain isoform	ATP6V1B2	ATP6V1B2	treated_cx-control_cx	0.622972	7.78079	2.76169e-05	0.000436452	AOCS30
P21283	V-type proton ATPase subunit C 1	ATP6V1C1	ATP6V1C1	treated_cx-control_cx	1.81524	5.31283	0.00048556	0.0179657	OVCAR3
P21283	V-type proton ATPase subunit C 1	ATP6V1C1	ATP6V1C1	treated_cx-control_cx	0.96912	7.96596	2.29015e-05	0.000233978	OVCAR4
P21283	V-type proton ATPase subunit C 1	ATP6V1C1	ATP6V1C1	treated_cp-control_cp	0.67237	5.73526	0.000281479	0.00112544	OVCAR8
P36543;Q96A05	V-type proton ATPase subunit E 1	ATP6V1E1	ATP6V1E1	treated_cx-control_cx	0.752212	3.2276	0.0103624	0.0266112	OVCAR4
P36543;Q96A05	V-type proton ATPase subunit E 1	ATP6V1E1	ATP6V1E1	treated_cp-control_cp	0.601308	5.06848	0.000673256	0.00229762	OVCAR8
P36543;Q96A05	V-type proton ATPase subunit E 1	ATP6V1E1	ATP6V1E1	treated_cx-control_cx	0.788282	6.6445	9.43302e-05	0.000419805	OVCAR8
P36543;Q96A05	V-type proton ATPase subunit E 1	ATP6V1E1	ATP6V1E1	treated_cp-control_cp	0.772516	4.83506	0.000927368	0.00955723	AOCS30
P36543;Q96A05	V-type proton ATPase subunit E 1	ATP6V1E1	ATP6V1E1	treated_cx-control_cx	0.785029	4.91337	0.000832166	0.00529283	AOCS30
O75348;O95670	V-type proton ATPase subunit G 1	ATP6V1G1	ATP6V1G1	treated_cp-control_cp	0.815323	3.49559	0.00677034	0.0414238	OVCAR3
O75348;O95670	V-type proton ATPase subunit G 1	ATP6V1G1	ATP6V1G1	treated_cx-control_cx	0.620707	4.61084	0.00127078	0.00506743	OVCAR4
O75348	V-type proton ATPase subunit G 1	ATP6V1G1	ATP6V1G1	treated_cx-control_cx	0.682287	6.2109	0.000156803	0.000646517	OVCAR8
O75348;O95670	V-type proton ATPase subunit G 1	ATP6V1G1	ATP6V1G1	treated_cp-control_cp	0.809513	8.03943	2.12818e-05	0.000968253	AOCS30
O75348;O95670	V-type proton ATPase subunit G 1	ATP6V1G1	ATP6V1G1	treated_cx-control_cx	0.659082	6.54546	0.000105725	0.00113456	AOCS30
P35670	Copper-transporting ATPase 2;WND/140 kDa	ATP7B	ATP7B	treated_cx-control_cx	-1.1773	-4.478	0.00206125	0.0102658	AOCS30
O75110	Probable phospholipid-transporting ATPase IIA	ATP9A	ATP9A	treated_cx-control_cx	-1.33433	-5.34511	0.00068989	0.00461063	AOCS30
Q5TC12	ATP synthase mitochondrial F1 complex assembly factor 1	ATPAF1	ATPAF1	treated_cx-control_cx	-0.90498	-3.63426	0.00664393	0.0185964	OVCAR4
Q5TC12	ATP synthase mitochondrial F1 complex assembly factor 1	ATPAF1	ATPAF1	treated_cx-control_cx	-0.765091	-3.01601	0.0145732	0.0498483	AOCS14
Q5TC12	ATP synthase mitochondrial F1 complex assembly factor 1	ATPAF1	ATPAF1	treated_cp-control_cp	-0.839083	-3.30769	0.00911737	0.0259382	AOCS14
Q8N5M1	ATP synthase mitochondrial F1 complex assembly factor 2	ATPAF2	ATPAF2	treated_cp-control_cp	0.642894	2.82079	0.0224664	0.0433739	OVCAR8
Q9UII2	ATPase inhibitor, mitochondrial	ATPIF1	ATPIF1	treated_cp-control_cp	1.38622	3.23308	0.0102719	0.0340503	OVCAR4
Q9UII2	ATPase inhibitor, mitochondrial	ATPIF1	ATPIF1	treated_cp-control_cp	1.64302	5.62079	0.000325505	0.00126928	OVCAR8
Q9UII2	ATPase inhibitor, mitochondrial	ATPIF1	ATPIF1	treated_cx-control_cx	1.15682	3.95747	0.00331696	0.00806095	OVCAR8
Q8WXE1	ATR-interacting protein	ATRIP	ATRIP	treated_cp-control_cp	-0.794368	-3.21351	0.012359	0.0331296	AOCS14
P46100	Transcriptional regulator ATRX	ATRX	ATRX	treated_cx-control_cx	-1.83068	-5.30244	0.000492268	0.00241598	OVCAR4
P46100	Transcriptional regulator ATRX	ATRX	ATRX	treated_cp-control_cp	-1.14757	-3.32385	0.00888566	0.0307239	OVCAR4
P46100	Transcriptional regulator ATRX	ATRX	ATRX	treated_cx-control_cx	-1.17182	-6.6868	8.98793e-05	0.00100528	AOCS30
Q9UBB4	Ataxin-10	ATXN10	ATXN10	treated_cp-control_cp	-1.21761	-4.94876	0.000792653	0.0146103	OVCAR3
Q9UBB4	Ataxin-10	ATXN10	ATXN10	treated_cx-control_cx	-2.14382	-14.7304	1.32047e-07	9.46561e-06	OVCAR4
Q9UBB4	Ataxin-10	ATXN10	ATXN10	treated_cp-control_cp	-0.875971	-6.01887	0.000197871	0.00240386	OVCAR4
Q9UBB4	Ataxin-10	ATXN10	ATXN10	treated_cp-control_cp	-0.65352	-5.62083	0.000325487	0.00126928	OVCAR8
Q9UBB4	Ataxin-10	ATXN10	ATXN10	treated_cx-control_cx	-0.927234	-7.975	2.26952e-05	0.000132994	OVCAR8
Q9UBB4	Ataxin-10	ATXN10	ATXN10	treated_cx-control_cx	-1.15783	-8.79844	1.02722e-05	0.000217591	AOCS30
Q99700	Ataxin-2	ATXN2	ATXN2	treated_cx-control_cx	1.42891	9.15092	7.45056e-06	0.0001044	OVCAR4
Q99700	Ataxin-2	ATXN2	ATXN2	treated_cx-control_cx	0.937986	14.2814	1.7266e-07	3.13733e-06	OVCAR8
Q99700	Ataxin-2	ATXN2	ATXN2	treated_cx-control_cx	0.867871	7.30266	4.55166e-05	0.000622912	AOCS30
Q96GX2	Putative ataxin-7-like protein 3B	ATXN7L3B	ATXN7L3B	treated_cp-control_cp	-2.82669	-10.5046	0.000134939	0.00770258	OVCAR3
Q96GX2	Putative ataxin-7-like protein 3B	ATXN7L3B	ATXN7L3B	treated_cx-control_cx	-1.64764	-5.40815	0.00165114	0.00452134	OVCAR8
Q96GX2	Putative ataxin-7-like protein 3B	ATXN7L3B	ATXN7L3B	treated_cp-control_cp	-2.00004	-5.68126	0.00128187	0.0115944	AOCS30
Q9Y679	Ancient ubiquitous protein 1	AUP1	AUP1	treated_cp-control_cp	-0.912915	-6.7645	8.22869e-05	0.000683146	AOCS14
Q9Y679	Ancient ubiquitous protein 1	AUP1	AUP1	treated_cx-control_cx	0.922742	3.34921	0.00853428	0.0226413	OVCAR4
Q9Y679	Ancient ubiquitous protein 1	AUP1	AUP1	treated_cx-control_cx	1.00817	5.46797	0.000396304	0.00139565	OVCAR8
Q9Y679	Ancient ubiquitous protein 1	AUP1	AUP1	treated_cp-control_cp	0.6989	3.23987	0.0101608	0.0472556	AOCS30
O14965;Q9UQB9	Aurora kinase A	AURKA	AURKA	treated_cp-control_cp	-0.738885	-5.57731	0.000344136	0.0013277	OVCAR8
O14965;Q9UQB9	Aurora kinase A	AURKA	AURKA	treated_cp-control_cp	-1.04084	-5.07017	0.00228761	0.0087416	AOCS14
Q96GD4	Aurora kinase B	AURKB	AURKB	treated_cx-control_cx	-0.872377	-3.96189	0.00329483	0.0108454	OVCAR4
Q96GD4	Aurora kinase B	AURKB	AURKB	treated_cp-control_cp	-0.716905	-3.25582	0.0099048	0.0330283	OVCAR4
Q96GD4	Aurora kinase B	AURKB	AURKB	treated_cx-control_cx	0.972021	4.35193	0.00184506	0.00492576	OVCAR8
Q9NQS1	Cell death regulator Aven	AVEN	AVEN	treated_cp-control_cp	-0.761357	-4.48808	0.0015147	0.00447504	OVCAR8
P30530;Q12866	Tyrosine-protein kinase receptor UFO	AXL	AXL	treated_cp-control_cp	-2.29578	-10.0205	3.51778e-06	3.54778e-05	OVCAR8
P30530;Q12866	Tyrosine-protein kinase receptor UFO	AXL	AXL	treated_cx-control_cx	-2.56236	-11.184	1.39952e-06	1.55842e-05	OVCAR8
P30530;Q12866	Tyrosine-protein kinase receptor UFO	AXL	AXL	treated_cp-control_cp	-2.23533	-6.29087	0.000235089	0.00152242	AOCS14
P61769	Beta-2-microglobulin;Beta-2-microglobulin form pI 5.3	B2M	B2M	treated_cp-control_cp	1.96012	8.20104	1.81436e-05	0.00345519	OVCAR3
P61769	Beta-2-microglobulin;Beta-2-microglobulin form pI 5.3	B2M	B2M	treated_cx-control_cx	2.76561	11.5712	1.04916e-06	0.00136552	OVCAR3
P61769	Beta-2-microglobulin;Beta-2-microglobulin form pI 5.3	B2M	B2M	treated_cp-control_cp	2.3287	17.8209	2.50521e-08	2.05511e-05	AOCS30
P61769	Beta-2-microglobulin;Beta-2-microglobulin form pI 5.3	B2M	B2M	treated_cx-control_cx	0.844912	6.46588	0.000115971	0.00120987	AOCS30
Q8NHY0	Beta-1,4 N-acetylgalactosaminyltransferase 2	B4GALNT2	B4GALNT2	treated_cx-control_cx	-0.706963	-3.47736	0.00835192	0.029925	AOCS30
Q8NHY0	Beta-1,4 N-acetylgalactosaminyltransferase 2	B4GALNT2	B4GALNT2	treated_cx-control_cx	0.729521	3.58061	0.00592507	0.0261235	AOCS14
Q8NHY0	Beta-1,4 N-acetylgalactosaminyltransferase 2	B4GALNT2	B4GALNT2	treated_cp-control_cp	1.03846	5.09695	0.000647818	0.00329824	AOCS14
O43286;Q9UBX8	Beta-1,4-galactosyltransferase 5;Beta-1,4-galactosyltransferase 6;Glucosylceramide beta-1,4-galactosyltransferase	B4GALT5;B4GALT6	B4GALT5;B4GALT6	treated_cp-control_cp	0.950616	4.04713	0.00289739	0.0271612	OVCAR3
O43505	Beta-1,4-glucuronyltransferase 1	B4GAT1	B4GAT1	treated_cx-control_cx	-0.913309	-3.13902	0.0138256	0.0271873	OVCAR8
Q9NWV8	BRISC and BRCA1-A complex member 1	BABAM1	BABAM1	treated_cp-control_cp	-1.14949	-4.51204	0.00146342	0.0091421	OVCAR4
Q92934	Bcl2-associated agonist of cell death	BAD	BAD	treated_cx-control_cx	0.697613	2.79805	0.0207787	0.04601	OVCAR4
Q92934	Bcl2-associated agonist of cell death	BAD	BAD	treated_cx-control_cx	0.800324	9.06668	4.06564e-05	0.000792226	AOCS14
O95816	BAG family molecular chaperone regulator 2	BAG2	BAG2	treated_cx-control_cx	-0.878349	-6.78717	8.0206e-05	0.00058175	OVCAR4
O95816	BAG family molecular chaperone regulator 2	BAG2	BAG2	treated_cp-control_cp	-0.756046	-11.7813	9.00466e-07	1.34785e-05	OVCAR8
O95816	BAG family molecular chaperone regulator 2	BAG2	BAG2	treated_cx-control_cx	-0.733952	-11.437	1.15821e-06	1.35742e-05	OVCAR8
O95816	BAG family molecular chaperone regulator 2	BAG2	BAG2	treated_cx-control_cx	-0.768571	-6.91925	6.91702e-05	0.000844604	AOCS30
O95817	BAG family molecular chaperone regulator 3	BAG3	BAG3	treated_cp-control_cp	-0.685386	-7.55688	3.47942e-05	0.000201934	OVCAR8
O95817	BAG family molecular chaperone regulator 3	BAG3	BAG3	treated_cp-control_cp	-0.934205	-8.58847	1.25004e-05	0.000173407	AOCS14
O95817	BAG family molecular chaperone regulator 3	BAG3	BAG3	treated_cx-control_cx	0.814406	4.48206	0.00152788	0.00587526	OVCAR4
Q9UL15	BAG family molecular chaperone regulator 5	BAG5	BAG5	treated_cx-control_cx	0.743476	2.75426	0.0223206	0.0488505	OVCAR4
Q9UL15	BAG family molecular chaperone regulator 5	BAG5	BAG5	treated_cx-control_cx	0.948274	3.94826	0.00336355	0.00816167	OVCAR8
Q9UL15	BAG family molecular chaperone regulator 5	BAG5	BAG5	treated_cx-control_cx	0.626775	5.54272	0.000359785	0.00288504	AOCS30
P46379	Large proline-rich protein BAG6	BAG6	BAG6	treated_cp-control_cp	-0.688282	-3.83449	0.0040001	0.031159	OVCAR3
Q9UQB8	Brain-specific angiogenesis inhibitor 1-associated protein 2	BAIAP2	BAIAP2	treated_cp-control_cp	-0.971407	-4.6936	0.00113032	0.0172794	OVCAR3
Q9UQB8	Brain-specific angiogenesis inhibitor 1-associated protein 2	BAIAP2	BAIAP2	treated_cx-control_cx	-1.02892	-6.04899	0.000190721	0.00115866	OVCAR4
Q9UQB8	Brain-specific angiogenesis inhibitor 1-associated protein 2	BAIAP2	BAIAP2	treated_cp-control_cp	-1.06045	-6.23435	0.00015246	0.0020097	OVCAR4
Q9UQB8	Brain-specific angiogenesis inhibitor 1-associated protein 2	BAIAP2	BAIAP2	treated_cp-control_cp	-1.30863	-12.7223	4.67293e-07	8.58361e-06	OVCAR8
Q9UQB8	Brain-specific angiogenesis inhibitor 1-associated protein 2	BAIAP2	BAIAP2	treated_cx-control_cx	-0.879559	-6.33464	0.000135311	0.00133719	AOCS30
Q9UQB8	Brain-specific angiogenesis inhibitor 1-associated protein 2	BAIAP2	BAIAP2	treated_cx-control_cx	-0.616777	-8.18777	1.83812e-05	0.000470506	AOCS14
Q9UQB8	Brain-specific angiogenesis inhibitor 1-associated protein 2	BAIAP2	BAIAP2	treated_cp-control_cp	-1.13523	-15.0702	1.08325e-07	5.61205e-06	AOCS14
Q9UHR4	Brain-specific angiogenesis inhibitor 1-associated protein 2-like protein 1	BAIAP2L1	BAIAP2L1	treated_cp-control_cp	-0.835545	-3.74541	0.00956127	0.021025	OVCAR8
Q6UXY1	Brain-specific angiogenesis inhibitor 1-associated protein 2-like protein 2	BAIAP2L2	BAIAP2L2	treated_cp-control_cp	-1.63316	-5.21653	0.000551743	0.0019534	OVCAR8
Q6UXY1	Brain-specific angiogenesis inhibitor 1-associated protein 2-like protein 2	BAIAP2L2	BAIAP2L2	treated_cx-control_cx	-2.04871	-6.54385	0.000105923	0.00046408	OVCAR8
Q16611	Bcl-2 homologous antagonist/killer	BAK1	BAK1	treated_cp-control_cp	0.965628	4.33757	0.0122763	0.0330229	AOCS14
Q8IXM2	Chromatin complexes subunit BAP18	BAP18	BAP18	treated_cp-control_cp	-1.76186	-6.69695	8.88454e-05	0.000433236	OVCAR8
Q8IXM2	Chromatin complexes subunit BAP18	BAP18	BAP18	treated_cx-control_cx	-2.13425	-8.11242	1.97962e-05	0.000118828	OVCAR8
Q8IXM2	Chromatin complexes subunit BAP18	BAP18	BAP18	treated_cx-control_cx	-1.72175	-5.9475	0.000216006	0.00195974	AOCS30
P80723	Brain acid soluble protein 1	BASP1	BASP1	treated_cp-control_cp	1.27636	6.28775	0.000143052	0.00770258	OVCAR3
P80723	Brain acid soluble protein 1	BASP1	BASP1	treated_cx-control_cx	1.52772	7.52603	3.59337e-05	0.00654546	OVCAR3
P80723	Brain acid soluble protein 1	BASP1	BASP1	treated_cp-control_cp	1.46918	8.12147	1.96201e-05	0.000608224	OVCAR4
P80723	Brain acid soluble protein 1	BASP1	BASP1	treated_cp-control_cp	1.15998	12.7863	4.47638e-07	8.27081e-06	OVCAR8
P80723	Brain acid soluble protein 1	BASP1	BASP1	treated_cx-control_cx	0.77214	8.51115	1.34506e-05	8.89368e-05	OVCAR8
P80723	Brain acid soluble protein 1	BASP1	BASP1	treated_cp-control_cp	0.735548	6.3271	0.000136525	0.00273161	AOCS30
P80723	Brain acid soluble protein 1	BASP1	BASP1	treated_cx-control_cx	0.807313	6.94441	6.72617e-05	0.000835077	AOCS30
P80723	Brain acid soluble protein 1	BASP1	BASP1	treated_cx-control_cx	1.20164	7.63157	3.21951e-05	0.000679926	AOCS14
Q07812	Apoptosis regulator BAX	BAX	BAX	treated_cp-control_cp	-0.610887	-4.78845	0.000989527	0.00451828	AOCS14
Q9NRL2	Bromodomain adjacent to zinc finger domain protein 1A	BAZ1A	BAZ1A	treated_cp-control_cp	-2.01844	-4.15826	0.0031728	0.0278101	OVCAR3
Q9NRL2	Bromodomain adjacent to zinc finger domain protein 1A	BAZ1A	BAZ1A	treated_cp-control_cp	-1.33042	-12.525	5.34217e-07	9.28987e-06	OVCAR8
Q9NRL2	Bromodomain adjacent to zinc finger domain protein 1A	BAZ1A	BAZ1A	treated_cx-control_cx	-0.647789	-6.09848	0.000179575	0.000719529	OVCAR8
Q9NRL2	Bromodomain adjacent to zinc finger domain protein 1A	BAZ1A	BAZ1A	treated_cx-control_cx	-0.658288	-7.809	2.68345e-05	0.000601381	AOCS14
Q9NRL2	Bromodomain adjacent to zinc finger domain protein 1A	BAZ1A	BAZ1A	treated_cp-control_cp	-1.10261	-13.0798	3.68421e-07	1.34125e-05	AOCS14
Q9UIG0	Tyrosine-protein kinase BAZ1B	BAZ1B	BAZ1B	treated_cp-control_cp	-1.97312	-4.97016	0.000769739	0.0144254	OVCAR3
Q9UIG0	Tyrosine-protein kinase BAZ1B	BAZ1B	BAZ1B	treated_cx-control_cx	-2.07842	-6.28028	0.000144329	0.000929208	OVCAR4
Q9UIG0	Tyrosine-protein kinase BAZ1B	BAZ1B	BAZ1B	treated_cp-control_cp	-1.31929	-3.98644	0.00317474	0.015133	OVCAR4
Q9UIG0	Tyrosine-protein kinase BAZ1B	BAZ1B	BAZ1B	treated_cp-control_cp	-1.50289	-5.64241	0.000316648	0.00123781	OVCAR8
Q9UIG0	Tyrosine-protein kinase BAZ1B	BAZ1B	BAZ1B	treated_cx-control_cx	-1.13008	-4.24274	0.00216551	0.00565566	OVCAR8
Q9UIG0	Tyrosine-protein kinase BAZ1B	BAZ1B	BAZ1B	treated_cx-control_cx	-0.617498	-3.84865	0.00391438	0.0165978	AOCS30
Q9UIF9	Bromodomain adjacent to zinc finger domain protein 2A	BAZ2A	BAZ2A	treated_cx-control_cx	-1.39994	-7.0612	0.000880727	0.00266206	OVCAR8
Q9UIF9	Bromodomain adjacent to zinc finger domain protein 2A	BAZ2A	BAZ2A	treated_cx-control_cx	-1.01193	-9.52522	5.35609e-06	0.000152518	AOCS30
P50895	Basal cell adhesion molecule	BCAM	BCAM	treated_cx-control_cx	1.14407	6.1667	0.000165357	0.0115166	OVCAR3
P50895	Basal cell adhesion molecule	BCAM	BCAM	treated_cx-control_cx	-1.3163	-7.90684	2.43034e-05	0.000242284	OVCAR4
P50895	Basal cell adhesion molecule	BCAM	BCAM	treated_cx-control_cx	-0.876895	-3.69206	0.00498147	0.0200908	AOCS30
P50895	Basal cell adhesion molecule	BCAM	BCAM	treated_cp-control_cp	0.671018	4.37276	0.00178988	0.00514344	OVCAR8
P50895	Basal cell adhesion molecule	BCAM	BCAM	treated_cp-control_cp	0.60154	3.19551	0.0109096	0.0300209	AOCS14
Q9UHQ4	B-cell receptor-associated protein 29	BCAP29	BCAP29	treated_cp-control_cp	1.05028	4.16745	0.00242078	0.0172933	AOCS30
P56945	Breast cancer anti-estrogen resistance protein 1	BCAR1	BCAR1	treated_cp-control_cp	-0.918243	-3.68447	0.0050404	0.0205063	OVCAR4
O75815	Breast cancer anti-estrogen resistance protein 3	BCAR3	BCAR3	treated_cp-control_cp	-1.73886	-14.4735	1.53798e-07	4.08904e-06	OVCAR8
O75815	Breast cancer anti-estrogen resistance protein 3	BCAR3	BCAR3	treated_cx-control_cx	-1.98625	-16.5327	4.83276e-08	1.25867e-06	OVCAR8
P54687	Branched-chain-amino-acid aminotransferase, cytosolic	BCAT1	BCAT1	treated_cp-control_cp	-2.13633	-16.6045	4.65322e-08	3.27188e-05	AOCS30
P54687	Branched-chain-amino-acid aminotransferase, cytosolic	BCAT1	BCAT1	treated_cx-control_cx	-0.910418	-7.07616	5.81663e-05	0.000745754	AOCS30
P54687	Branched-chain-amino-acid aminotransferase, cytosolic	BCAT1	BCAT1	treated_cp-control_cp	1.02232	7.96336	2.29613e-05	0.000270712	AOCS14
O15382	Branched-chain-amino-acid aminotransferase, mitochondrial	BCAT2	BCAT2	treated_cx-control_cx	-0.975964	-4.31254	0.00195439	0.00713019	OVCAR4
O15382	Branched-chain-amino-acid aminotransferase, mitochondrial	BCAT2	BCAT2	treated_cx-control_cx	-1.08831	-6.3889	0.000126919	0.000541889	OVCAR8
O15382	Branched-chain-amino-acid aminotransferase, mitochondrial	BCAT2	BCAT2	treated_cp-control_cp	0.665569	3.38579	0.00805268	0.0402798	AOCS30
O15382	Branched-chain-amino-acid aminotransferase, mitochondrial	BCAT2	BCAT2	treated_cp-control_cp	0.647699	4.96431	0.000775925	0.0037692	AOCS14
Q9P287	BRCA2 and CDKN1A-interacting protein	BCCIP	BCCIP	treated_cx-control_cx	0.996846	8.88411	9.4918e-06	0.000124263	OVCAR4
P12694	2-oxoisovalerate dehydrogenase subunit alpha, mitochondrial	BCKDHA	BCKDHA	treated_cx-control_cx	-1.42573	-4.2075	0.00228124	0.00806585	OVCAR4
P12694	2-oxoisovalerate dehydrogenase subunit alpha, mitochondrial	BCKDHA	BCKDHA	treated_cx-control_cx	-0.581905	-2.66227	0.0259489	0.0462547	OVCAR8
P12694	2-oxoisovalerate dehydrogenase subunit alpha, mitochondrial	BCKDHA	BCKDHA	treated_cp-control_cp	0.661342	3.02571	0.0143461	0.029801	OVCAR8
P12694	2-oxoisovalerate dehydrogenase subunit alpha, mitochondrial	BCKDHA	BCKDHA	treated_cp-control_cp	0.763185	4.69175	0.00113327	0.00501729	AOCS14
P21953	2-oxoisovalerate dehydrogenase subunit beta, mitochondrial	BCKDHB	BCKDHB	treated_cx-control_cx	-0.91539	-5.01311	0.000725876	0.00226558	OVCAR8
O14874	[3-methyl-2-oxobutanoate dehydrogenase [lipoamide]] kinase, mitochondrial	BCKDK	BCKDK	treated_cx-control_cx	-0.742965	-6.73333	8.52449e-05	0.000388365	OVCAR8
O14874	[3-methyl-2-oxobutanoate dehydrogenase [lipoamide]] kinase, mitochondrial	BCKDK	BCKDK	treated_cp-control_cp	1.20941	3.41802	0.00765183	0.0389655	AOCS30
Q07817	Bcl-2-like protein 1	BCL2L1	BCL2L1	treated_cx-control_cx	0.923947	4.65659	0.00119096	0.0288893	OVCAR3
Q9HB09	Bcl-2-like protein 12	BCL2L12	BCL2L12	treated_cx-control_cx	0.952914	4.27221	0.00207356	0.0377708	OVCAR3
Q9BXK5	Bcl-2-like protein 13	BCL2L13	BCL2L13	treated_cx-control_cx	1.27992	4.37711	0.00177857	0.0066605	OVCAR4
Q9BXK5	Bcl-2-like protein 13	BCL2L13	BCL2L13	treated_cp-control_cp	1.33495	12.1507	6.92291e-07	1.10254e-05	OVCAR8
Q9BXK5	Bcl-2-like protein 13	BCL2L13	BCL2L13	treated_cx-control_cx	0.743416	6.76655	8.20969e-05	0.000379183	OVCAR8
Q9BXK5	Bcl-2-like protein 13	BCL2L13	BCL2L13	treated_cx-control_cx	0.777917	3.0209	0.0144581	0.0443298	AOCS30
Q9BQE9	B-cell CLL/lymphoma 7 protein family member B	BCL7B	BCL7B	treated_cp-control_cp	-1.04623	-5.48911	0.000917064	0.00427434	AOCS14
Q9BQE9;Q4VC05	B-cell CLL/lymphoma 7 protein family member B;B-cell CLL/lymphoma 7 protein family member A	BCL7B;BCL7A	BCL7B;BCL7A	treated_cx-control_cx	-0.757923	-4.60144	0.0192962	0.0433422	OVCAR4
Q8WUZ0	B-cell CLL/lymphoma 7 protein family member C	BCL7C	BCL7C	treated_cp-control_cp	-0.782962	-5.23514	0.00194749	0.00552919	OVCAR8
Q8WUZ0	B-cell CLL/lymphoma 7 protein family member C	BCL7C	BCL7C	treated_cx-control_cx	-1.0612	-6.22201	0.000796445	0.00244835	OVCAR8
Q8WUZ0	B-cell CLL/lymphoma 7 protein family member C	BCL7C	BCL7C	treated_cx-control_cx	-0.64665	-3.62045	0.00677813	0.0289023	AOCS14
Q8WUZ0	B-cell CLL/lymphoma 7 protein family member C	BCL7C	BCL7C	treated_cp-control_cp	-0.866264	-4.49025	0.00202807	0.00800532	AOCS14
Q9Y276	Mitochondrial chaperone BCS1	BCS1L	BCS1L	treated_cx-control_cx	1.80333	5.75978	0.00450744	0.013751	OVCAR4
Q9Y276	Mitochondrial chaperone BCS1	BCS1L	BCS1L	treated_cp-control_cp	1.0107	4.55972	0.00136681	0.00582164	AOCS14
Q02338	D-beta-hydroxybutyrate dehydrogenase, mitochondrial	BDH1	BDH1	treated_cx-control_cx	0.693645	2.86128	0.0187414	0.0350317	OVCAR8
Q14457	Beclin-1	BECN1	BECN1	treated_cx-control_cx	1.21724	11.0895	1.07786e-05	0.000135136	OVCAR4
Q14457	Beclin-1	BECN1	BECN1	treated_cx-control_cx	1.13291	3.53492	0.00767657	0.0165995	OVCAR8
O15155	BET1 homolog	BET1	BET1	treated_cx-control_cx	1.0996	4.65385	0.00119559	0.0288893	OVCAR3
O15155	BET1 homolog	BET1	BET1	treated_cx-control_cx	1.02908	3.51382	0.006579	0.0184489	OVCAR4
O15155	BET1 homolog	BET1	BET1	treated_cp-control_cp	0.746581	5.215	0.000552871	0.00195447	OVCAR8
O15155	BET1 homolog	BET1	BET1	treated_cx-control_cx	1.20251	8.39973	1.49625e-05	9.62201e-05	OVCAR8
O15155	BET1 homolog	BET1	BET1	treated_cp-control_cp	0.613685	11.5072	1.09967e-06	2.77689e-05	AOCS14
Q9H694	Protein bicaudal C homolog 1	BICC1	BICC1	treated_cx-control_cx	-2.09529	-5.11234	0.0009158	0.00395396	OVCAR4
Q8TD16	Protein bicaudal D homolog 2	BICD2	BICD2	treated_cp-control_cp	-0.72626	-3.61157	0.0056455	0.0133087	OVCAR8
Q8TD16	Protein bicaudal D homolog 2	BICD2	BICD2	treated_cx-control_cx	-1.01526	-5.04871	0.000691553	0.00218317	OVCAR8
P55957	BH3-interacting domain death agonist;BH3-interacting domain death agonist p15;BH3-interacting domain death agonist p13;BH3-interacting domain death agonist p11	BID	BID	treated_cp-control_cp	1.08013	6.15629	0.000167445	0.0079786	OVCAR3
P55957	BH3-interacting domain death agonist;BH3-interacting domain death agonist p15;BH3-interacting domain death agonist p13;BH3-interacting domain death agonist p11	BID	BID	treated_cx-control_cx	1.30697	7.4492	3.89542e-05	0.00683286	OVCAR3
P55957	BH3-interacting domain death agonist;BH3-interacting domain death agonist p15;BH3-interacting domain death agonist p13;BH3-interacting domain death agonist p11	BID	BID	treated_cx-control_cx	1.01689	8.14284	1.92109e-05	0.000206171	OVCAR4
P55957	BH3-interacting domain death agonist;BH3-interacting domain death agonist p15;BH3-interacting domain death agonist p13;BH3-interacting domain death agonist p11	BID	BID	treated_cp-control_cp	1.01701	8.14383	1.91923e-05	0.000608224	OVCAR4
O00499	Myc box-dependent-interacting protein 1	BIN1	BIN1	treated_cx-control_cx	0.958335	4.53572	0.00141455	0.0310154	OVCAR3
O00499	Myc box-dependent-interacting protein 1	BIN1	BIN1	treated_cx-control_cx	-0.909396	-5.0161	0.000722921	0.00329833	OVCAR4
O00499	Myc box-dependent-interacting protein 1	BIN1	BIN1	treated_cp-control_cp	-0.950274	-5.24158	0.000533641	0.00467586	OVCAR4
Q9NQY0	Bridging integrator 3	BIN3	BIN3	treated_cx-control_cx	-0.610209	-2.90327	0.0175019	0.0331377	OVCAR8
O15392	Baculoviral IAP repeat-containing protein 5	BIRC5	BIRC5	treated_cp-control_cp	-0.944572	-3.73307	0.013528	0.035625	AOCS14
Q9NR09	Baculoviral IAP repeat-containing protein 6	BIRC6	BIRC6	treated_cx-control_cx	-0.947662	-3.74067	0.00462074	0.0188387	AOCS30
Q9NR09	Baculoviral IAP repeat-containing protein 6	BIRC6	BIRC6	treated_cx-control_cx	-0.59791	-7.42841	3.98188e-05	0.000787771	AOCS14
P54132	Bloom syndrome protein	BLM	BLM	treated_cx-control_cx	0.808019	2.91481	0.0171761	0.0395619	OVCAR4
P54132	Bloom syndrome protein	BLM	BLM	treated_cp-control_cp	0.899703	3.24555	0.0100688	0.0334757	OVCAR4
Q13867	Bleomycin hydrolase	BLMH	BLMH	treated_cp-control_cp	-0.783815	-4.11341	0.00262363	0.025941	OVCAR3
Q13867	Bleomycin hydrolase	BLMH	BLMH	treated_cp-control_cp	-0.591727	-6.52866	0.000107803	0.00050536	OVCAR8
Q13867	Bleomycin hydrolase	BLMH	BLMH	treated_cx-control_cx	-0.590113	-4.45696	0.00158418	0.0084536	AOCS30
Q6QNY0	Biogenesis of lysosome-related organelles complex 1 subunit 3	BLOC1S3	BLOC1S3	treated_cp-control_cp	0.792319	4.06878	0.00358946	0.00920724	OVCAR8
Q6QNY0	Biogenesis of lysosome-related organelles complex 1 subunit 3	BLOC1S3	BLOC1S3	treated_cx-control_cx	0.883013	4.19815	0.00300408	0.00742389	OVCAR8
Q8TDH9	Biogenesis of lysosome-related organelles complex 1 subunit 5	BLOC1S5	BLOC1S5	treated_cx-control_cx	0.807183	3.91271	0.00580315	0.0168582	OVCAR4
Q8TDH9	Biogenesis of lysosome-related organelles complex 1 subunit 5	BLOC1S5	BLOC1S5	treated_cx-control_cx	0.723979	5.63183	0.000320949	0.00116727	OVCAR8
P30043	Flavin reductase (NADPH)	BLVRB	BLVRB	treated_cx-control_cx	1.5642	4.80039	0.000973191	0.0267204	OVCAR3
P30043	Flavin reductase (NADPH)	BLVRB	BLVRB	treated_cp-control_cp	0.875633	6.76696	8.20581e-05	0.00198961	AOCS30
P30043	Flavin reductase (NADPH)	BLVRB	BLVRB	treated_cx-control_cx	0.76834	17.0123	3.76352e-08	7.25957e-06	AOCS14
P30043	Flavin reductase (NADPH)	BLVRB	BLVRB	treated_cp-control_cp	0.675156	14.949	1.16196e-07	5.9625e-06	AOCS14
P35226;P35227	Polycomb complex protein BMI-1;Polycomb group RING finger protein 2	BMI1;PCGF2	BMI1;PCGF2	treated_cp-control_cp	-1.25721	-5.97171	0.00033377	0.00337145	OVCAR4
P35226;P35227	Polycomb complex protein BMI-1;Polycomb group RING finger protein 2	BMI1;PCGF2	BMI1;PCGF2	treated_cx-control_cx	-0.591379	-3.28343	0.00947722	0.036354	AOCS14
Q9NSY1	BMP-2-inducible protein kinase	BMP2K	BMP2K	treated_cp-control_cp	-0.749375	-5.74202	0.000279087	0.00173545	AOCS14
Q9NSY1	BMP-2-inducible protein kinase	BMP2K	BMP2K	treated_cx-control_cx	0.820243	3.39725	0.00790766	0.0170129	OVCAR8
Q14692	Ribosome biogenesis protein BMS1 homolog	BMS1	BMS1	treated_cx-control_cx	-1.15371	-4.58375	0.00132073	0.00522978	OVCAR4
Q14692	Ribosome biogenesis protein BMS1 homolog	BMS1	BMS1	treated_cp-control_cp	-1.08566	-4.31339	0.00195196	0.0111771	OVCAR4
Q14692	Ribosome biogenesis protein BMS1 homolog	BMS1	BMS1	treated_cp-control_cp	-1.58788	-14.0048	2.04471e-07	4.98641e-06	OVCAR8
Q14692	Ribosome biogenesis protein BMS1 homolog	BMS1	BMS1	treated_cx-control_cx	-1.93375	-17.0553	3.68123e-08	1.02116e-06	OVCAR8
Q14692	Ribosome biogenesis protein BMS1 homolog	BMS1	BMS1	treated_cx-control_cx	-1.84156	-6.73027	8.55419e-05	0.000973739	AOCS30
Q14137	Ribosome biogenesis protein BOP1	BOP1	BOP1	treated_cx-control_cx	-2.01375	-8.09789	2.00825e-05	0.000212368	OVCAR4
Q14137	Ribosome biogenesis protein BOP1	BOP1	BOP1	treated_cp-control_cp	-1.4371	-5.77902	0.000266392	0.00291331	OVCAR4
Q14137	Ribosome biogenesis protein BOP1	BOP1	BOP1	treated_cp-control_cp	-1.28704	-8.09862	2.00681e-05	0.000132388	OVCAR8
Q14137	Ribosome biogenesis protein BOP1	BOP1	BOP1	treated_cx-control_cx	-1.12175	-7.05853	5.93014e-05	0.000292637	OVCAR8
Q14137	Ribosome biogenesis protein BOP1	BOP1	BOP1	treated_cp-control_cp	-0.657004	-5.28713	0.000502339	0.00645565	AOCS30
Q14137	Ribosome biogenesis protein BOP1	BOP1	BOP1	treated_cx-control_cx	-1.1137	-8.96233	8.83595e-06	0.000199073	AOCS30
P07738	Bisphosphoglycerate mutase	BPGM	BPGM	treated_cx-control_cx	1.92095	6.69309	0.00259196	0.0420155	OVCAR3
P07738	Bisphosphoglycerate mutase	BPGM	BPGM	treated_cx-control_cx	3.42493	21.6884	4.43751e-09	1.25526e-06	OVCAR4
P07738	Bisphosphoglycerate mutase	BPGM	BPGM	treated_cp-control_cp	2.4244	15.3525	9.21836e-08	2.53714e-05	OVCAR4
P07738	Bisphosphoglycerate mutase	BPGM	BPGM	treated_cx-control_cx	1.37113	3.50202	0.00670215	0.0251369	AOCS30
P07738	Bisphosphoglycerate mutase	BPGM	BPGM	treated_cx-control_cx	1.53793	10.1666	3.11805e-06	0.000141518	AOCS14
P07738	Bisphosphoglycerate mutase	BPGM	BPGM	treated_cp-control_cp	1.03553	6.8454	7.51196e-05	0.000637393	AOCS14
Q86WA6	Valacyclovir hydrolase	BPHL	BPHL	treated_cx-control_cx	-0.67512	-5.0894	0.000654459	0.00440404	AOCS30
Q86WA6	Valacyclovir hydrolase	BPHL	BPHL	treated_cp-control_cp	0.998059	14.4726	1.53879e-07	4.08904e-06	OVCAR8
Q86WA6	Valacyclovir hydrolase	BPHL	BPHL	treated_cp-control_cp	0.65274	5.41072	0.000426983	0.0023879	AOCS14
O95861	3(2),5-bisphosphate nucleotidase 1	BPNT1	BPNT1	treated_cp-control_cp	0.714154	8.05125	2.10331e-05	0.000137603	OVCAR8
Q12830	Nucleosome-remodeling factor subunit BPTF	BPTF	BPTF	treated_cp-control_cp	-1.48614	-4.26537	0.00274133	0.0261243	OVCAR3
Q12830	Nucleosome-remodeling factor subunit BPTF	BPTF	BPTF	treated_cp-control_cp	-1.42392	-5.7499	0.00027633	0.0011086	OVCAR8
Q12830	Nucleosome-remodeling factor subunit BPTF	BPTF	BPTF	treated_cx-control_cx	-1.14788	-4.63525	0.0012275	0.00352136	OVCAR8
Q6PJG6	BRCA1-associated ATM activator 1	BRAT1	BRAT1	treated_cp-control_cp	-1.30327	-3.6805	0.00507157	0.0290039	AOCS30
Q6PJG6	BRCA1-associated ATM activator 1	BRAT1	BRAT1	treated_cx-control_cx	-1.40462	-3.96671	0.00327088	0.0145932	AOCS30
Q6PJG6	BRCA1-associated ATM activator 1	BRAT1	BRAT1	treated_cx-control_cx	-1.30351	-5.70171	0.000453486	0.00428196	AOCS14
Q6PJG6	BRCA1-associated ATM activator 1	BRAT1	BRAT1	treated_cp-control_cp	-1.59003	-6.43906	0.000200624	0.00135095	AOCS14
P46736	Lys-63-specific deubiquitinase BRCC36	BRCC3	BRCC3	treated_cx-control_cx	0.65039	4.07778	0.00276718	0.013051	AOCS30
P25440	Bromodomain-containing protein 2	BRD2	BRD2	treated_cp-control_cp	-0.750245	-8.02712	2.15442e-05	0.000140364	OVCAR8
P25440	Bromodomain-containing protein 2	BRD2	BRD2	treated_cx-control_cx	-0.666636	-7.13255	5.46922e-05	0.000272183	OVCAR8
Q15059	Bromodomain-containing protein 3	BRD3	BRD3	treated_cx-control_cx	-1.22668	-8.37996	1.52498e-05	9.7532e-05	OVCAR8
O60885	Bromodomain-containing protein 4	BRD4	BRD4	treated_cx-control_cx	-1.51897	-5.84631	0.00426904	0.0132795	OVCAR4
O60885;Q58F21	Bromodomain-containing protein 4	BRD4	BRD4	treated_cx-control_cx	-0.795655	-5.54866	0.000357045	0.00127773	OVCAR8
Q9H0E9	Bromodomain-containing protein 8	BRD8	BRD8	treated_cx-control_cx	-1.65459	-8.71602	2.34425e-05	0.000238429	OVCAR4
Q9H0E9	Bromodomain-containing protein 8	BRD8	BRD8	treated_cp-control_cp	-0.611223	-3.47777	0.00834693	0.0294691	OVCAR4
Q9H0E9	Bromodomain-containing protein 8	BRD8	BRD8	treated_cx-control_cx	-0.667556	-5.5181	0.000371393	0.00374933	AOCS14
Q92994	Transcription factor IIIB 90 kDa subunit	BRF1	BRF1	treated_cx-control_cx	-1.28818	-4.39683	0.00316902	0.0142562	AOCS30
Q8TDN6	Ribosome biogenesis protein BRX1 homolog	BRIX1	BRIX1	treated_cp-control_cp	-1.10105	-4.79553	0.000979809	0.0162765	OVCAR3
Q8TDN6	Ribosome biogenesis protein BRX1 homolog	BRIX1	BRIX1	treated_cx-control_cx	-1.0939	-4.76441	0.00102334	0.0269251	OVCAR3
Q8TDN6	Ribosome biogenesis protein BRX1 homolog	BRIX1	BRIX1	treated_cx-control_cx	-1.2976	-6.27142	0.00014586	0.000937729	OVCAR4
Q8TDN6	Ribosome biogenesis protein BRX1 homolog	BRIX1	BRIX1	treated_cp-control_cp	-0.603686	-2.91768	0.0170963	0.0498818	OVCAR4
Q8TDN6	Ribosome biogenesis protein BRX1 homolog	BRIX1	BRIX1	treated_cp-control_cp	-1.66126	-13.5922	2.64684e-07	5.82305e-06	OVCAR8
Q8TDN6	Ribosome biogenesis protein BRX1 homolog	BRIX1	BRIX1	treated_cx-control_cx	-1.12599	-9.21269	7.0502e-06	5.48115e-05	OVCAR8
Q8TDN6	Ribosome biogenesis protein BRX1 homolog	BRIX1	BRIX1	treated_cp-control_cp	-0.750723	-3.70889	0.0048533	0.0283307	AOCS30
Q8TDN6	Ribosome biogenesis protein BRX1 homolog	BRIX1	BRIX1	treated_cx-control_cx	-1.28851	-6.36581	0.000130418	0.0013074	AOCS30
Q8WUW1	Protein BRICK1	BRK1	BRK1	treated_cx-control_cx	-0.890011	-6.83967	7.56043e-05	0.000554595	OVCAR4
Q9NW68	BSD domain-containing protein 1	BSDC1	BSDC1	treated_cx-control_cx	1.01464	3.64555	0.00822633	0.0220571	OVCAR4
Q9NW68	BSD domain-containing protein 1	BSDC1	BSDC1	treated_cp-control_cp	-1.59091	-4.78882	0.00199186	0.0112615	OVCAR4
Q9NW68	BSD domain-containing protein 1	BSDC1	BSDC1	treated_cp-control_cp	-0.926438	-2.86474	0.0209979	0.0409736	OVCAR8
Q9NW68	BSD domain-containing protein 1	BSDC1	BSDC1	treated_cp-control_cp	-0.59881	-2.9074	0.0173845	0.0435462	AOCS14
P35613	Basigin	BSG	BSG	treated_cx-control_cx	-0.800494	-3.58377	0.00589586	0.0170727	OVCAR4
Q10589	Bone marrow stromal antigen 2	BST2	BST2	treated_cx-control_cx	-2.23725	-12.5726	5.17164e-07	1.98363e-05	OVCAR4
Q10589	Bone marrow stromal antigen 2	BST2	BST2	treated_cp-control_cp	-0.596158	-3.35021	0.00852069	0.029829	OVCAR4
Q10589	Bone marrow stromal antigen 2	BST2	BST2	treated_cp-control_cp	-0.964749	-3.14723	0.01179	0.0252167	OVCAR8
Q10589	Bone marrow stromal antigen 2	BST2	BST2	treated_cx-control_cx	-1.72331	-5.62181	0.00032508	0.00118046	OVCAR8
O14981	TATA-binding protein-associated factor 172	BTAF1	BTAF1	treated_cp-control_cp	-1.36453	-6.01017	0.00031975	0.00325913	OVCAR4
O14981	TATA-binding protein-associated factor 172	BTAF1	BTAF1	treated_cp-control_cp	-0.80266	-5.26435	0.000517736	0.00186086	OVCAR8
P20290	Transcription factor BTF3	BTF3	BTF3	treated_cp-control_cp	-1.13517	-4.65497	0.00119369	0.0175296	OVCAR3
P20290	Transcription factor BTF3	BTF3	BTF3	treated_cx-control_cx	-1.86	-9.68564	4.66501e-06	7.64993e-05	OVCAR4
P20290	Transcription factor BTF3	BTF3	BTF3	treated_cp-control_cp	-1.90571	-9.92369	3.81369e-06	0.000234829	OVCAR4
P20290	Transcription factor BTF3	BTF3	BTF3	treated_cp-control_cp	-1.67064	-27.0928	6.15942e-10	2.03361e-07	OVCAR8
P20290	Transcription factor BTF3	BTF3	BTF3	treated_cx-control_cx	-1.70468	-27.6448	5.14697e-10	7.09677e-08	OVCAR8
P20290	Transcription factor BTF3	BTF3	BTF3	treated_cp-control_cp	-1.45388	-15.5085	8.44228e-08	4.01604e-05	AOCS30
P20290	Transcription factor BTF3	BTF3	BTF3	treated_cx-control_cx	-0.709965	-7.57319	3.42074e-05	0.000498802	AOCS30
Q96K17	Transcription factor BTF3 homolog 4	BTF3L4	BTF3L4	treated_cp-control_cp	-0.755833	-3.51621	0.0065543	0.0408659	OVCAR3
Q96K17	Transcription factor BTF3 homolog 4	BTF3L4	BTF3L4	treated_cp-control_cp	-0.875163	-3.43775	0.00741679	0.0271045	OVCAR4
Q7KYR7;Q8WVV5	Butyrophilin subfamily 2 member A1	BTN2A1	BTN2A1	treated_cx-control_cx	1.44333	6.68143	0.000155661	0.000995088	OVCAR4
O43683	Mitotic checkpoint serine/threonine-protein kinase BUB1	BUB1	BUB1	treated_cp-control_cp	-0.687363	-2.89431	0.0177591	0.0355634	OVCAR8
O60566	Mitotic checkpoint serine/threonine-protein kinase BUB1 beta	BUB1B	BUB1B	treated_cp-control_cp	-1.10196	-5.84593	0.000384548	0.0022042	AOCS14
O43684	Mitotic checkpoint protein BUB3	BUB3	BUB3	treated_cp-control_cp	-1.11525	-4.32342	0.00192353	0.0221478	OVCAR3
Q9BRD0	BUD13 homolog	BUD13	BUD13	treated_cp-control_cp	-1.75294	-4.0365	0.0156492	0.0468953	OVCAR4
P41223	Protein BUD31 homolog	BUD31	BUD31	treated_cp-control_cp	-1.00383	-8.26597	1.70291e-05	0.000584318	OVCAR4
Q13895	Bystin	BYSL	BYSL	treated_cx-control_cx	-2.27543	-9.31611	6.4319e-06	9.53602e-05	OVCAR4
Q13895	Bystin	BYSL	BYSL	treated_cp-control_cp	-1.38196	-5.65804	0.000310407	0.00318557	OVCAR4
Q13895	Bystin	BYSL	BYSL	treated_cp-control_cp	-2.02392	-9.06956	8.01653e-06	6.50342e-05	OVCAR8
Q13895	Bystin	BYSL	BYSL	treated_cx-control_cx	-2.20383	-9.87576	3.97028e-06	3.46605e-05	OVCAR8
Q13895	Bystin	BYSL	BYSL	treated_cx-control_cx	-1.69564	-5.33141	0.000473804	0.00349753	AOCS30
Q13895	Bystin	BYSL	BYSL	treated_cx-control_cx	-0.655396	-8.19209	1.83035e-05	0.000470506	AOCS14
Q7L1Q6	Basic leucine zipper and W2 domain-containing protein 1	BZW1	BZW1	treated_cp-control_cp	-1.68759	-5.33336	0.000472589	0.0116946	OVCAR3
Q7L1Q6	Basic leucine zipper and W2 domain-containing protein 1	BZW1	BZW1	treated_cx-control_cx	-0.89266	-2.94151	0.0164464	0.038242	OVCAR4
Q7L1Q6	Basic leucine zipper and W2 domain-containing protein 1	BZW1	BZW1	treated_cp-control_cp	-1.2869	-4.24059	0.00217238	0.0118219	OVCAR4
Q7L1Q6	Basic leucine zipper and W2 domain-containing protein 1	BZW1	BZW1	treated_cp-control_cp	-0.762968	-10.935	1.69235e-06	2.09551e-05	OVCAR8
Q7L1Q6	Basic leucine zipper and W2 domain-containing protein 1	BZW1	BZW1	treated_cx-control_cx	-0.661838	-9.48563	5.54353e-06	4.51966e-05	OVCAR8
Q7L1Q6	Basic leucine zipper and W2 domain-containing protein 1	BZW1	BZW1	treated_cp-control_cp	-0.82766	-3.98903	0.00316236	0.0205888	AOCS30
Q7L1Q6	Basic leucine zipper and W2 domain-containing protein 1	BZW1	BZW1	treated_cx-control_cx	-1.26295	-6.08699	0.000182099	0.00170613	AOCS30
Q7L1Q6	Basic leucine zipper and W2 domain-containing protein 1	BZW1	BZW1	treated_cx-control_cx	-1.14147	-15.0576	1.09115e-07	1.44457e-05	AOCS14
Q7L1Q6	Basic leucine zipper and W2 domain-containing protein 1	BZW1	BZW1	treated_cp-control_cp	-0.946479	-12.4854	5.48907e-07	1.72954e-05	AOCS14
Q9Y6E2	Basic leucine zipper and W2 domain-containing protein 2	BZW2	BZW2	treated_cp-control_cp	-0.930386	-4.60617	0.00127925	0.0179055	OVCAR3
Q9Y6E2	Basic leucine zipper and W2 domain-containing protein 2	BZW2	BZW2	treated_cx-control_cx	-1.92007	-10.3382	2.7111e-06	5.29629e-05	OVCAR4
Q9Y6E2	Basic leucine zipper and W2 domain-containing protein 2	BZW2	BZW2	treated_cp-control_cp	-1.05955	-5.70492	0.000292481	0.00307174	OVCAR4
Q9Y6E2	Basic leucine zipper and W2 domain-containing protein 2	BZW2	BZW2	treated_cx-control_cx	-0.84509	-8.29311	1.65856e-05	0.000104088	OVCAR8
Q9Y6E2	Basic leucine zipper and W2 domain-containing protein 2	BZW2	BZW2	treated_cp-control_cp	-1.11946	-5.5227	0.000369193	0.00514194	AOCS30
Q9Y6E2	Basic leucine zipper and W2 domain-containing protein 2	BZW2	BZW2	treated_cx-control_cx	-1.07286	-5.29279	0.000498586	0.00361475	AOCS30
Q9Y6E2	Basic leucine zipper and W2 domain-containing protein 2	BZW2	BZW2	treated_cp-control_cp	-0.791806	-10.5499	2.28779e-06	4.79947e-05	AOCS14
Q9H2I8	Leucine-rich repeat-containing protein C10orf11	C10orf11	C10orf11	treated_cx-control_cx	-1.4837	-4.983	0.00758118	0.0206577	OVCAR4
Q9H0W9	Ester hydrolase C11orf54	C11orf54	C11orf54	treated_cx-control_cx	0.810961	3.81676	0.00411029	0.0129368	OVCAR4
Q9H0W9	Ester hydrolase C11orf54	C11orf54	C11orf54	treated_cp-control_cp	0.954724	9.01704	8.40693e-06	6.71702e-05	OVCAR8
Q9H0W9	Ester hydrolase C11orf54	C11orf54	C11orf54	treated_cx-control_cx	1.03606	9.78523	4.28572e-06	3.68651e-05	OVCAR8
Q9H0W9	Ester hydrolase C11orf54	C11orf54	C11orf54	treated_cp-control_cp	1.10078	4.70357	0.00111455	0.0106521	AOCS30
Q9H0W9	Ester hydrolase C11orf54	C11orf54	C11orf54	treated_cp-control_cp	0.93215	12.7119	4.70596e-07	1.56517e-05	AOCS14
Q9H3H3	UPF0696 protein C11orf68	C11orf68	C11orf68	treated_cx-control_cx	2.45838	10.3066	0.00194804	0.00712182	OVCAR4
Q9H3H3	UPF0696 protein C11orf68	C11orf68	C11orf68	treated_cx-control_cx	1.00594	14.8441	1.23523e-07	1.48256e-05	AOCS14
Q9H3H3	UPF0696 protein C11orf68	C11orf68	C11orf68	treated_cp-control_cp	0.777387	11.4714	1.12907e-06	2.78219e-05	AOCS14
Q9BUA3	Uncharacterized protein C11orf84	C11orf84	C11orf84	treated_cx-control_cx	-1.06337	-3.10521	0.0209765	0.0384884	OVCAR8
E9PRG8	Uncharacterized protein C11orf98	C11orf98	C11orf98	treated_cp-control_cp	-1.48018	-6.71092	8.7443e-05	0.000427834	OVCAR8
E9PRG8	Uncharacterized protein C11orf98	C11orf98	C11orf98	treated_cx-control_cx	-0.953242	-4.32185	0.00192795	0.00510633	OVCAR8
E9PRG8	Uncharacterized protein C11orf98	C11orf98	C11orf98	treated_cx-control_cx	-0.619634	-3.38267	0.00809267	0.0292272	AOCS30
Q9HB07	UPF0160 protein MYG1, mitochondrial	C12orf10	C12orf10	treated_cp-control_cp	-1.66226	-4.44993	0.00160036	0.0203024	OVCAR3
Q9HB07	UPF0160 protein MYG1, mitochondrial	C12orf10	C12orf10	treated_cx-control_cx	-0.617681	-3.20545	0.0107371	0.0273576	OVCAR4
Q9HB07	UPF0160 protein MYG1, mitochondrial	C12orf10	C12orf10	treated_cp-control_cp	-1.15	-5.96793	0.000210636	0.00248121	OVCAR4
Q8N999	Uncharacterized protein C12orf29	C12orf29	C12orf29	treated_cx-control_cx	-0.662563	-9.00852	8.47218e-06	0.000280725	AOCS14
Q8N999	Uncharacterized protein C12orf29	C12orf29	C12orf29	treated_cp-control_cp	-1.05331	-14.3213	1.68536e-07	7.54935e-06	AOCS14
Q8N999	Uncharacterized protein C12orf29	C12orf29	C12orf29	treated_cx-control_cx	1.40899	4.81053	0.000959543	0.00285062	OVCAR8
Q9NWQ9	Uncharacterized protein C14orf119	C14orf119	C14orf119	treated_cx-control_cx	-0.695689	-4.49899	0.00149111	0.00414364	OVCAR8
Q9NWQ9	Uncharacterized protein C14orf119	C14orf119	C14orf119	treated_cx-control_cx	-0.764645	-3.70458	0.00488577	0.0197868	AOCS30
Q9NWQ9	Uncharacterized protein C14orf119	C14orf119	C14orf119	treated_cx-control_cx	-0.661895	-3.68668	0.00615956	0.0268289	AOCS14
Q9NWQ9	Uncharacterized protein C14orf119	C14orf119	C14orf119	treated_cp-control_cp	-0.935704	-5.62936	0.000493101	0.00266483	AOCS14
Q9BXV9	Uncharacterized protein C14orf142	C14orf142	C14orf142	treated_cp-control_cp	0.891053	3.48343	0.0102189	0.0222949	OVCAR8
Q9BXV9	Uncharacterized protein C14orf142	C14orf142	C14orf142	treated_cx-control_cx	0.625529	2.995	0.0200838	0.0371558	OVCAR8
Q9BXV9	Uncharacterized protein C14orf142	C14orf142	C14orf142	treated_cp-control_cp	1.07908	6.74614	8.40156e-05	0.00202172	AOCS30
Q9BXV9	Uncharacterized protein C14orf142	C14orf142	C14orf142	treated_cx-control_cx	0.589811	4.69052	0.00113524	0.00817521	AOCS14
Q9BXV9	Uncharacterized protein C14orf142	C14orf142	C14orf142	treated_cp-control_cp	0.594362	4.72671	0.00107887	0.00481605	AOCS14
Q7Z3D6	UPF0317 protein C14orf159, mitochondrial	C14orf159	C14orf159	treated_cp-control_cp	1.32824	3.8111	0.012486	0.0264719	OVCAR8
Q6ZUT6	Uncharacterized protein C15orf52	C15orf52	C15orf52	treated_cx-control_cx	-1.40505	-3.53728	0.0122591	0.0301691	OVCAR4
Q6ZUT6	Uncharacterized protein C15orf52	C15orf52	C15orf52	treated_cp-control_cp	-1.32866	-6.31254	0.000138901	0.000623935	OVCAR8
Q6ZUT6	Uncharacterized protein C15orf52	C15orf52	C15orf52	treated_cx-control_cx	-1.3304	-6.32081	0.000137546	0.00057987	OVCAR8
Q96S19	UPF0585 protein C16orf13	C16orf13	C16orf13	treated_cp-control_cp	-0.77481	-2.86616	0.0209522	0.0409014	OVCAR8
Q96S19	UPF0585 protein C16orf13	C16orf13	C16orf13	treated_cx-control_cx	-1.06445	-3.63449	0.00664171	0.01468	OVCAR8
Q96GQ5	RUS1 family protein C16orf58	C16orf58	C16orf58	treated_cx-control_cx	-0.979037	-2.99267	0.0151351	0.0357524	OVCAR4
Q96GQ5	RUS1 family protein C16orf58	C16orf58	C16orf58	treated_cp-control_cp	-1.20953	-3.69725	0.00494159	0.0203039	OVCAR4
A2RUB1	Uncharacterized protein C17orf104	C17orf104	C17orf104	treated_cp-control_cp	-3.08652	-8.82154	4.85829e-05	0.000263529	OVCAR8
A2RUB1	Uncharacterized protein C17orf104	C17orf104	C17orf104	treated_cx-control_cx	-1.12044	-4.04831	0.00488124	0.0112625	OVCAR8
Q96GS4	Uncharacterized protein C17orf59	C17orf59	C17orf59	treated_cx-control_cx	0.785779	3.88535	0.0115791	0.0288745	OVCAR4
Q96GS4	Uncharacterized protein C17orf59	C17orf59	C17orf59	treated_cp-control_cp	-0.884887	-3.3554	0.0153165	0.0314577	OVCAR8
Q9HAS0	Protein Njmu-R1	C17orf75	C17orf75	treated_cp-control_cp	0.614312	5.04782	0.000692395	0.00346712	AOCS14
Q53F19	Uncharacterized protein C17orf85	C17orf85	C17orf85	treated_cp-control_cp	-0.790362	-4.8448	0.000914908	0.00294991	OVCAR8
Q9UFG5	UPF0449 protein C19orf25	C19orf25	C19orf25	treated_cx-control_cx	0.8858	2.82647	0.022271	0.0487657	OVCAR4
Q9BQ61	Uncharacterized protein C19orf43	C19orf43	C19orf43	treated_cx-control_cx	-1.89905	-8.81181	1.01459e-05	0.000128989	OVCAR4
Q9BQ61	Uncharacterized protein C19orf43	C19orf43	C19orf43	treated_cp-control_cp	-0.780559	-3.62189	0.00555534	0.0219817	OVCAR4
Q9BQ61	Uncharacterized protein C19orf43	C19orf43	C19orf43	treated_cp-control_cp	-0.838235	-9.71611	4.54516e-06	4.21542e-05	OVCAR8
Q9BQ61	Uncharacterized protein C19orf43	C19orf43	C19orf43	treated_cx-control_cx	-0.911537	-10.5658	2.25908e-06	2.2343e-05	OVCAR8
Q9BQ61	Uncharacterized protein C19orf43	C19orf43	C19orf43	treated_cp-control_cp	-0.609657	-4.70762	0.00110822	0.0106121	AOCS30
Q8N9M1	Uncharacterized protein C19orf47	C19orf47	C19orf47	treated_cp-control_cp	0.897877	4.11754	0.00260751	0.00705579	OVCAR8
Q8N9M1	Uncharacterized protein C19orf47	C19orf47	C19orf47	treated_cx-control_cx	1.27487	5.84637	0.000244863	0.000931751	OVCAR8
Q9BSF4	Uncharacterized protein C19orf52	C19orf52	C19orf52	treated_cx-control_cx	1.15353	5.30339	0.00111925	0.00461357	OVCAR4
Q9BSF4	Uncharacterized protein C19orf52	C19orf52	C19orf52	treated_cp-control_cp	0.886918	4.15053	0.00429227	0.0106799	OVCAR8
Q9BSF4	Uncharacterized protein C19orf52	C19orf52	C19orf52	treated_cx-control_cx	1.59616	9.14833	3.83498e-05	0.000203375	OVCAR8
Q9BSF4	Uncharacterized protein C19orf52	C19orf52	C19orf52	treated_cx-control_cx	0.793308	3.09002	0.0129291	0.0406916	AOCS30
Q9BSF4	Uncharacterized protein C19orf52	C19orf52	C19orf52	treated_cp-control_cp	1.00261	3.8669	0.00380675	0.0129733	AOCS14
Q9UNZ5	Leydig cell tumor 10 kDa protein homolog	C19orf53	C19orf53	treated_cp-control_cp	-1.55481	-11.5622	1.05609e-06	1.47354e-05	OVCAR8
Q9UNZ5	Leydig cell tumor 10 kDa protein homolog	C19orf53	C19orf53	treated_cx-control_cx	-1.33641	-9.93813	3.76786e-06	3.32025e-05	OVCAR8
Q9UNZ5	Leydig cell tumor 10 kDa protein homolog	C19orf53	C19orf53	treated_cp-control_cp	-0.828512	-3.92897	0.00346348	0.0219116	AOCS30
Q9UNZ5	Leydig cell tumor 10 kDa protein homolog	C19orf53	C19orf53	treated_cx-control_cx	-0.95924	-4.5489	0.00138812	0.00765038	AOCS30
Q9UNZ5	Leydig cell tumor 10 kDa protein homolog	C19orf53	C19orf53	treated_cp-control_cp	-1.01356	-8.89737	9.37697e-06	0.000143532	AOCS14
Q9NUL5	UPF0515 protein C19orf66	C19orf66	C19orf66	treated_cp-control_cp	1.14153	3.18416	0.0189759	0.0467713	AOCS14
Q6ZSJ8	Uncharacterized protein C1orf122	C1orf122	C1orf122	treated_cp-control_cp	-0.735828	-4.02961	0.00297474	0.0198397	AOCS30
Q8IYL3	UPF0688 protein C1orf174	C1orf174	C1orf174	treated_cx-control_cx	-0.861033	-4.26185	0.00373803	0.008982	OVCAR8
Q8IYL3	UPF0688 protein C1orf174	C1orf174	C1orf174	treated_cx-control_cx	-0.833895	-5.32101	0.00600146	0.0231322	AOCS30
Q9H425	Uncharacterized protein C1orf198	C1orf198	C1orf198	treated_cp-control_cp	-0.67214	-9.59761	5.0312e-06	0.000393619	AOCS30
Q9BUV8	Uncharacterized protein C20orf24	C20orf24	C20orf24	treated_cx-control_cx	0.671989	4.56477	0.001357	0.00751868	AOCS30
Q9BUV8	Uncharacterized protein C20orf24	C20orf24	C20orf24	treated_cx-control_cx	0.593786	3.05518	0.0136779	0.0474162	AOCS14
Q9GZN8	UPF0687 protein C20orf27	C20orf27	C20orf27	treated_cp-control_cp	-0.737876	-7.48503	3.75123e-05	0.000215071	OVCAR8
Q9GZN8	UPF0687 protein C20orf27	C20orf27	C20orf27	treated_cx-control_cx	-1.05709	-10.7231	1.99533e-06	2.02469e-05	OVCAR8
Q9GZN8	UPF0687 protein C20orf27	C20orf27	C20orf27	treated_cp-control_cp	-0.680838	-5.71361	0.000289281	0.00442187	AOCS30
Q9GZN8	UPF0687 protein C20orf27	C20orf27	C20orf27	treated_cx-control_cx	-0.863017	-7.24246	4.85553e-05	0.000651685	AOCS30
Q9GZN8	UPF0687 protein C20orf27	C20orf27	C20orf27	treated_cp-control_cp	-0.583327	-7.03217	6.1044e-05	0.000543645	AOCS14
P57076	UPF0769 protein C21orf59	C21orf59	C21orf59	treated_cp-control_cp	-0.928471	-3.91388	0.00354379	0.0292328	OVCAR3
Q8WWC4	Uncharacterized protein C2orf47, mitochondrial	C2orf47	C2orf47	treated_cp-control_cp	0.625073	6.50977	0.000110192	0.000513172	OVCAR8
Q8WWC4	Uncharacterized protein C2orf47, mitochondrial	C2orf47	C2orf47	treated_cx-control_cx	0.750933	7.82053	2.65217e-05	0.00014962	OVCAR8
Q9BVC5	Ashwin	C2orf49	C2orf49	treated_cx-control_cx	2.03404	3.47161	0.00842274	0.0224111	OVCAR4
Q9BVC5	Ashwin	C2orf49	C2orf49	treated_cp-control_cp	-1.50202	-4.50941	0.00634432	0.0399759	OVCAR3
P01024	Complement C3;Complement C3 beta chain;C3-beta-c;Complement C3 alpha chain;C3a anaphylatoxin;Acylation stimulating protein;Complement C3b alpha chain;Complement C3c alpha chain fragment 1;Complement C3dg fragment;Complement C3g fragment;Complement C3d fragment;Complement C3f fragment;Complement C3c alpha chain fragment 2	C3	C3	treated_cp-control_cp	2.37967	7.01731	6.20517e-05	0.00646347	OVCAR3
P01024	Complement C3;Complement C3 beta chain;C3-beta-c;Complement C3 alpha chain;C3a anaphylatoxin;Acylation stimulating protein;Complement C3b alpha chain;Complement C3c alpha chain fragment 1;Complement C3dg fragment;Complement C3g fragment;Complement C3d fragment;Complement C3f fragment;Complement C3c alpha chain fragment 2	C3	C3	treated_cx-control_cx	3.29043	9.70301	4.59626e-06	0.00193137	OVCAR3
P01024	Complement C3;Complement C3 beta chain;C3-beta-c;Complement C3 alpha chain;C3a anaphylatoxin;Acylation stimulating protein;Complement C3b alpha chain;Complement C3c alpha chain fragment 1;Complement C3dg fragment;Complement C3g fragment;Complement C3d fragment;Complement C3f fragment;Complement C3c alpha chain fragment 2	C3	C3	treated_cx-control_cx	-3.1579	-12.8611	4.258e-07	1.81809e-05	OVCAR4
P01024	Complement C3;Complement C3 beta chain;C3-beta-c;Complement C3 alpha chain;C3a anaphylatoxin;Acylation stimulating protein;Complement C3b alpha chain;Complement C3c alpha chain fragment 1;Complement C3dg fragment;Complement C3g fragment;Complement C3d fragment;Complement C3f fragment;Complement C3c alpha chain fragment 2	C3	C3	treated_cp-control_cp	2.89751	9.66146	4.76258e-06	0.000384285	AOCS30
P01024	Complement C3;Complement C3 beta chain;C3-beta-c;Complement C3 alpha chain;C3a anaphylatoxin;Acylation stimulating protein;Complement C3b alpha chain;Complement C3c alpha chain fragment 1;Complement C3dg fragment;Complement C3g fragment;Complement C3d fragment;Complement C3f fragment;Complement C3c alpha chain fragment 2	C3	C3	treated_cx-control_cx	1.10671	3.69022	0.00499571	0.0201301	AOCS30
Q9NWY4;A8MVJ9	UPF0609 protein C4orf27	C4orf27	C4orf27	treated_cp-control_cp	-1.05556	-3.13706	0.0119847	0.0384519	OVCAR4
Q9NWY4;A8MVJ9	UPF0609 protein C4orf27	C4orf27	C4orf27	treated_cx-control_cx	-0.639019	-4.08476	0.00273843	0.0153586	AOCS14
Q7Z6I8	UPF0461 protein C5orf24	C5orf24	C5orf24	treated_cp-control_cp	-1.49505	-6.45963	0.00132359	0.00401061	OVCAR8
A6NDU8	UPF0600 protein C5orf51	C5orf51	C5orf51	treated_cp-control_cp	0.729257	5.0909	0.000653135	0.0033199	AOCS14
Q5T0Z8	Uncharacterized protein C6orf132	C6orf132	C6orf132	treated_cx-control_cx	0.939812	7.54214	3.53337e-05	0.000317933	OVCAR4
Q9BRJ6	Uncharacterized protein C7orf50	C7orf50	C7orf50	treated_cp-control_cp	-1.49462	-4.87925	0.000872291	0.0155039	OVCAR3
Q9BRJ6	Uncharacterized protein C7orf50	C7orf50	C7orf50	treated_cp-control_cp	-2.38879	-8.93585	0.000867345	0.00639134	OVCAR4
Q9BRJ6	Uncharacterized protein C7orf50	C7orf50	C7orf50	treated_cp-control_cp	-1.45335	-11.9466	7.99821e-07	1.23038e-05	OVCAR8
Q9BRJ6	Uncharacterized protein C7orf50	C7orf50	C7orf50	treated_cx-control_cx	-1.32889	-10.9235	1.70746e-06	1.79878e-05	OVCAR8
Q9BRJ6	Uncharacterized protein C7orf50	C7orf50	C7orf50	treated_cx-control_cx	-1.2417	-7.01073	6.2503e-05	0.000795077	AOCS30
Q9BRJ6	Uncharacterized protein C7orf50	C7orf50	C7orf50	treated_cp-control_cp	-0.992881	-5.24914	0.000528302	0.00281274	AOCS14
Q96HJ9	UPF0562 protein C7orf55	C7orf55	C7orf55	treated_cp-control_cp	-1.20058	-5.63198	0.00134091	0.00856162	OVCAR4
Q96HJ9	UPF0562 protein C7orf55	C7orf55	C7orf55	treated_cx-control_cx	-0.713304	-3.25816	0.00986765	0.033432	AOCS30
Q9H7E9	UPF0488 protein C8orf33	C8orf33	C8orf33	treated_cp-control_cp	-0.955972	-8.4712	1.39725e-05	9.8789e-05	OVCAR8
Q9H7E9	UPF0488 protein C8orf33	C8orf33	C8orf33	treated_cx-control_cx	-1.17765	-10.4356	2.5065e-06	2.42278e-05	OVCAR8
Q9H7E9	UPF0488 protein C8orf33	C8orf33	C8orf33	treated_cp-control_cp	-2.38765	-4.30502	0.00506492	0.0290039	AOCS30
Q9H7E9	UPF0488 protein C8orf33	C8orf33	C8orf33	treated_cx-control_cx	-0.881635	-4.51148	0.00146459	0.00968892	AOCS14
Q9H7E9	UPF0488 protein C8orf33	C8orf33	C8orf33	treated_cp-control_cp	-1.12446	-5.75408	0.000274881	0.00171618	AOCS14
Q8N0T1	Uncharacterized protein C8orf59	C8orf59	C8orf59	treated_cx-control_cx	-1.91577	-6.3351	0.000390766	0.00202127	OVCAR4
Q8N0T1	Uncharacterized protein C8orf59	C8orf59	C8orf59	treated_cp-control_cp	-0.707634	-4.34233	0.00187109	0.00751784	AOCS14
Q9BUH6	Protein PAXX	C9orf142	C9orf142	treated_cp-control_cp	0.63641	7.95539	2.31454e-05	0.00027167	AOCS14
Q9BUW7	UPF0184 protein C9orf16	C9orf16	C9orf16	treated_cp-control_cp	-1.70206	-7.44805	0.00173584	0.00500948	OVCAR8
Q9BUW7	UPF0184 protein C9orf16	C9orf16	C9orf16	treated_cx-control_cx	-1.98382	-8.23552	0.00118539	0.00341658	OVCAR8
Q5T6V5	UPF0553 protein C9orf64	C9orf64	C9orf64	treated_cx-control_cx	1.24802	4.40983	0.001696	0.00460118	OVCAR8
Q5T6V5	UPF0553 protein C9orf64	C9orf64	C9orf64	treated_cp-control_cp	0.796227	3.34963	0.00852855	0.0245207	AOCS14
Q9NZ63	Uncharacterized protein C9orf78	C9orf78	C9orf78	treated_cx-control_cx	-0.751955	-5.51165	0.00268999	0.00924441	OVCAR4
Q9NZ63	Uncharacterized protein C9orf78	C9orf78	C9orf78	treated_cp-control_cp	-1.01843	-5.25798	0.000766383	0.00255493	OVCAR8
Q9NZ63	Uncharacterized protein C9orf78	C9orf78	C9orf78	treated_cx-control_cx	-1.33507	-6.26606	0.000241474	0.000919604	OVCAR8
Q9NZ63	Uncharacterized protein C9orf78	C9orf78	C9orf78	treated_cx-control_cx	-0.662465	-3.21338	0.0106013	0.0393252	AOCS14
P00918	Carbonic anhydrase 2	CA2	CA2	treated_cp-control_cp	-1.09456	-4.68421	0.00114538	0.0172794	OVCAR3
P07451	Carbonic anhydrase 3	CA3	CA3	treated_cp-control_cp	-1.12281	-6.18503	0.000263697	0.00166565	AOCS14
P35219	Carbonic anhydrase-related protein	CA8	CA8	treated_cx-control_cx	1.11177	4.86756	0.000886507	0.0068318	AOCS14
Q9H8G2	Caspase activity and apoptosis inhibitor 1	CAAP1	CAAP1	treated_cx-control_cx	1.37108	6.36766	0.00311887	0.0103871	OVCAR4
Q9Y376	Calcium-binding protein 39	CAB39	CAB39	treated_cp-control_cp	-0.994395	-3.30431	0.00916662	0.0491116	OVCAR3
Q9Y376	Calcium-binding protein 39	CAB39	CAB39	treated_cp-control_cp	0.941829	3.042	0.0160146	0.0476727	OVCAR4
Q9HB71	Calcyclin-binding protein	CACYBP	CACYBP	treated_cx-control_cx	-0.683899	-2.94847	0.0162612	0.0378593	OVCAR4
Q9HB71	Calcyclin-binding protein	CACYBP	CACYBP	treated_cp-control_cp	-0.726972	-20.7142	6.66151e-09	8.67566e-07	AOCS14
P05937;P22676	Calbindin	CALB1	CALB1	treated_cp-control_cp	-1.94293	-7.26358	4.74644e-05	0.00146012	AOCS30
P05937;P22676	Calbindin	CALB1	CALB1	treated_cx-control_cx	-2.20033	-8.22587	1.77083e-05	0.000316024	AOCS30
P05937;P22676	Calbindin	CALB1	CALB1	treated_cp-control_cp	-0.612569	-6.57753	0.000101879	0.000803692	AOCS14
P05937;P22676	Calbindin	CALB1	CALB1	treated_cx-control_cx	0.755933	8.11692	1.97084e-05	0.000499742	AOCS14
Q9P1Z2	Calcium-binding and coiled-coil domain-containing protein 1	CALCOCO1	CALCOCO1	treated_cx-control_cx	3.4245	16.488	7.36615e-07	2.488e-05	OVCAR4
Q9P1Z2	Calcium-binding and coiled-coil domain-containing protein 1	CALCOCO1	CALCOCO1	treated_cp-control_cp	1.17474	8.28503	1.67163e-05	0.000113278	OVCAR8
Q13137	Calcium-binding and coiled-coil domain-containing protein 2	CALCOCO2	CALCOCO2	treated_cp-control_cp	-0.679706	-5.94018	0.000217966	0.000905957	OVCAR8
Q05682;REV__O75334;REV__Q13136	Caldesmon	CALD1	CALD1	treated_cx-control_cx	0.962606	6.97236	6.52098e-05	0.000494371	OVCAR4
Q05682	Caldesmon	CALD1	CALD1	treated_cx-control_cx	-0.771674	-16.4603	5.02172e-08	1.29351e-06	OVCAR8
P27797	Calreticulin	CALR	CALR	treated_cp-control_cp	0.602352	6.65325	9.33906e-05	0.000449692	OVCAR8
O43852	Calumenin	CALU	CALU	treated_cx-control_cx	1.69975	7.11731	5.56082e-05	0.0085481	OVCAR3
O43852	Calumenin	CALU	CALU	treated_cp-control_cp	0.778233	17.7314	2.61835e-08	1.49893e-06	OVCAR8
Q13557	Calcium/calmodulin-dependent protein kinase type II subunit delta	CAMK2D	CAMK2D	treated_cx-control_cx	1.31861	6.7281	0.000270375	0.0139785	OVCAR3
Q13557;Q9UQM7	Calcium/calmodulin-dependent protein kinase type II subunit delta	CAMK2D	CAMK2D	treated_cp-control_cp	1.25275	14.0045	2.04516e-07	4.98641e-06	OVCAR8
Q13557;Q9UQM7	Calcium/calmodulin-dependent protein kinase type II subunit delta	CAMK2D	CAMK2D	treated_cx-control_cx	1.22606	13.7061	2.46304e-07	4.19881e-06	OVCAR8
Q13557;Q9UQM7	Calcium/calmodulin-dependent protein kinase type II subunit delta	CAMK2D	CAMK2D	treated_cx-control_cx	0.86201	7.29346	4.59671e-05	0.000874185	AOCS14
Q13555	Calcium/calmodulin-dependent protein kinase type II subunit gamma	CAMK2G	CAMK2G	treated_cp-control_cp	0.930479	6.04291	0.000192141	0.000816557	OVCAR8
Q13555	Calcium/calmodulin-dependent protein kinase type II subunit gamma	CAMK2G	CAMK2G	treated_cx-control_cx	0.66411	4.313	0.00195308	0.00515544	OVCAR8
Q9P1Y5	Calmodulin-regulated spectrin-associated protein 3	CAMSAP3	CAMSAP3	treated_cx-control_cx	1.11608	3.36111	0.00991543	0.0334784	AOCS30
Q86VP6	Cullin-associated NEDD8-dissociated protein 1	CAND1	CAND1	treated_cx-control_cx	0.599564	9.10456	7.76747e-06	5.84493e-05	OVCAR8
O75155	Cullin-associated NEDD8-dissociated protein 2	CAND2	CAND2	treated_cp-control_cp	0.746745	3.80079	0.00421225	0.0140443	AOCS14
Q8WVQ1	Soluble calcium-activated nucleotidase 1	CANT1	CANT1	treated_cx-control_cx	0.949825	3.68198	0.00505995	0.0150567	OVCAR4
Q8WVQ1	Soluble calcium-activated nucleotidase 1	CANT1	CANT1	treated_cp-control_cp	-0.814906	-3.3363	0.0206359	0.0498816	AOCS14
P27824	Calnexin	CANX	CANX	treated_cx-control_cx	0.973131	4.10331	0.00266351	0.0426161	OVCAR3
P27824	Calnexin	CANX	CANX	treated_cp-control_cp	0.792203	11.0182	1.5877e-06	1.97627e-05	OVCAR8
P27824	Calnexin	CANX	CANX	treated_cx-control_cx	0.85943	11.9532	7.96062e-07	1.00321e-05	OVCAR8
P27824	Calnexin	CANX	CANX	treated_cp-control_cp	0.656538	5.62906	0.000322086	0.00472065	AOCS30
P27824	Calnexin	CANX	CANX	treated_cx-control_cx	0.742845	6.36903	0.000129924	0.00130513	AOCS30
P40123	Adenylyl cyclase-associated protein 2	CAP2	CAP2	treated_cp-control_cp	-0.828459	-4.63695	0.00122455	0.00810433	OVCAR4
P40121	Macrophage-capping protein	CAPG	CAPG	treated_cx-control_cx	-1.13105	-4.31094	0.00195898	0.00713301	OVCAR4
P40121	Macrophage-capping protein	CAPG	CAPG	treated_cp-control_cp	1.02978	3.92497	0.00348454	0.0160603	OVCAR4
P40121	Macrophage-capping protein	CAPG	CAPG	treated_cp-control_cp	0.879536	21.711	4.3969e-09	5.94209e-07	OVCAR8
P40121	Macrophage-capping protein	CAPG	CAPG	treated_cp-control_cp	1.03284	9.99064	3.60624e-06	0.000334904	AOCS30
P40121	Macrophage-capping protein	CAPG	CAPG	treated_cp-control_cp	0.685728	10.5917	2.21314e-06	4.69465e-05	AOCS14
P17655	Calpain-2 catalytic subunit	CAPN2	CAPN2	treated_cp-control_cp	-1.24519	-3.42214	0.00760213	0.0440491	OVCAR3
P17655	Calpain-2 catalytic subunit	CAPN2	CAPN2	treated_cx-control_cx	0.655848	9.70503	4.58834e-06	3.91093e-05	OVCAR8
P17655	Calpain-2 catalytic subunit	CAPN2	CAPN2	treated_cx-control_cx	0.593317	5.37551	0.000447119	0.00334618	AOCS30
Q9Y6W3	Calpain-7	CAPN7	CAPN7	treated_cp-control_cp	-1.08197	-3.75561	0.00711568	0.0262602	OVCAR4
P04632	Calpain small subunit 1	CAPNS1	CAPNS1	treated_cp-control_cp	-1.23776	-4.46802	0.00155912	0.0201373	OVCAR3
Q14444	Caprin-1	CAPRIN1	CAPRIN1	treated_cp-control_cp	-1.6916	-6.18495	0.000161765	0.0079786	OVCAR3
Q14444	Caprin-1	CAPRIN1	CAPRIN1	treated_cx-control_cx	-1.11053	-6.80743	7.83949e-05	0.000572166	OVCAR4
Q14444	Caprin-1	CAPRIN1	CAPRIN1	treated_cp-control_cp	-1.50373	-9.21775	7.0185e-06	0.000319038	OVCAR4
Q14444	Caprin-1	CAPRIN1	CAPRIN1	treated_cp-control_cp	-1.27109	-15.7469	7.39176e-08	2.49736e-06	OVCAR8
Q14444	Caprin-1	CAPRIN1	CAPRIN1	treated_cx-control_cx	-0.817187	-10.1237	3.22977e-06	2.96305e-05	OVCAR8
Q14444	Caprin-1	CAPRIN1	CAPRIN1	treated_cp-control_cp	-1.12798	-8.79981	1.02591e-05	0.000594257	AOCS30
Q14444	Caprin-1	CAPRIN1	CAPRIN1	treated_cx-control_cx	-0.972521	-7.58705	3.37177e-05	0.000494797	AOCS30
Q14444	Caprin-1	CAPRIN1	CAPRIN1	treated_cx-control_cx	-0.782024	-9.17551	7.28824e-06	0.000256859	AOCS14
Q14444	Caprin-1	CAPRIN1	CAPRIN1	treated_cp-control_cp	-1.04655	-12.2792	6.32825e-07	1.93114e-05	AOCS14
Q13938	Calcyphosin	CAPS	CAPS	treated_cx-control_cx	-1.48739	-7.46372	3.8363e-05	0.000334969	OVCAR4
Q13938	Calcyphosin	CAPS	CAPS	treated_cp-control_cp	-0.837657	-4.20336	0.00229523	0.0120972	OVCAR4
Q13938	Calcyphosin	CAPS	CAPS	treated_cx-control_cx	-2.25089	-5.28696	0.00050245	0.00362121	AOCS30
Q8IW45	ATP-dependent (S)-NAD(P)H-hydrate dehydratase	CARKD	CARKD	treated_cx-control_cx	1.95517	7.43343	3.96082e-05	0.000340811	OVCAR4
Q86X55	Histone-arginine methyltransferase CARM1	CARM1	CARM1	treated_cx-control_cx	-0.993873	-4.54832	0.00138927	0.005444	OVCAR4
Q86X55	Histone-arginine methyltransferase CARM1	CARM1	CARM1	treated_cp-control_cp	-0.834007	-3.81672	0.00411056	0.0179041	OVCAR4
Q86X55	Histone-arginine methyltransferase CARM1	CARM1	CARM1	treated_cp-control_cp	-1.13929	-5.453	0.000404085	0.00151692	OVCAR8
P49589	Cysteine--tRNA ligase, cytoplasmic	CARS	CARS	treated_cx-control_cx	0.649547	3.35339	0.00847771	0.0225193	OVCAR4
P49589	Cysteine--tRNA ligase, cytoplasmic	CARS	CARS	treated_cp-control_cp	0.759781	10.0624	3.39768e-06	3.47106e-05	OVCAR8
P49589	Cysteine--tRNA ligase, cytoplasmic	CARS	CARS	treated_cp-control_cp	0.766674	5.37246	0.000448912	0.0060042	AOCS30
Q9HA77	Probable cysteine--tRNA ligase, mitochondrial	CARS2	CARS2	treated_cp-control_cp	0.839798	3.91697	0.00352719	0.0162114	OVCAR4
Q8NG31	Protein CASC5	CASC5	CASC5	treated_cp-control_cp	-1.80535	-3.65806	0.0146246	0.0302599	OVCAR8
O14936	Peripheral plasma membrane protein CASK	CASK	CASK	treated_cp-control_cp	1.05415	5.80696	0.000257221	0.00409723	AOCS30
O14936	Peripheral plasma membrane protein CASK	CASK	CASK	treated_cx-control_cx	0.59255	3.26415	0.00977368	0.0332989	AOCS30
O14936	Peripheral plasma membrane protein CASK	CASK	CASK	treated_cp-control_cp	0.654717	5.0798	0.000663018	0.00335116	AOCS14
Q8WXE0	Caskin-2	CASKIN2	CASKIN2	treated_cx-control_cx	-1.18613	-5.19871	0.00652194	0.0183621	OVCAR4
P42575	Caspase-2;Caspase-2 subunit p18;Caspase-2 subunit p13;Caspase-2 subunit p12	CASP2	CASP2	treated_cx-control_cx	-2.12731	-11.4744	0.000329277	0.00176786	OVCAR4
P42575	Caspase-2;Caspase-2 subunit p18;Caspase-2 subunit p13;Caspase-2 subunit p12	CASP2	CASP2	treated_cp-control_cp	-2.19505	-15.5833	9.90116e-05	0.00154598	OVCAR4
P42575	Caspase-2;Caspase-2 subunit p18;Caspase-2 subunit p13;Caspase-2 subunit p12	CASP2	CASP2	treated_cp-control_cp	-0.674478	-2.92744	0.0190728	0.037781	OVCAR8
P42575	Caspase-2;Caspase-2 subunit p18;Caspase-2 subunit p13;Caspase-2 subunit p12	CASP2	CASP2	treated_cx-control_cx	-2.23459	-8.97934	1.8847e-05	0.000114449	OVCAR8
P42575	Caspase-2;Caspase-2 subunit p18;Caspase-2 subunit p13;Caspase-2 subunit p12	CASP2	CASP2	treated_cx-control_cx	-1.82053	-4.86384	0.00281188	0.0131979	AOCS30
P42575	Caspase-2;Caspase-2 subunit p18;Caspase-2 subunit p13;Caspase-2 subunit p12	CASP2	CASP2	treated_cx-control_cx	-1.24426	-12.0282	7.54725e-07	4.91319e-05	AOCS14
P42574	Caspase-3;Caspase-3 subunit p17;Caspase-3 subunit p12	CASP3	CASP3	treated_cx-control_cx	-0.840651	-3.44804	0.00729726	0.0269949	AOCS30
P42574	Caspase-3;Caspase-3 subunit p17;Caspase-3 subunit p12	CASP3	CASP3	treated_cp-control_cp	1.60214	12.6443	4.92584e-07	8.9269e-06	OVCAR8
P49662;P51878	Caspase-4;Caspase-4 subunit 1;Caspase-4 subunit 2	CASP4	CASP4	treated_cx-control_cx	-0.948267	-8.24747	1.73387e-05	0.000107947	OVCAR8
P20810	Calpastatin	CAST	CAST	treated_cx-control_cx	0.863383	3.7756	0.00437854	0.0134995	OVCAR4
P20810	Calpastatin	CAST	CAST	treated_cp-control_cp	0.806056	6.80951	7.82117e-05	0.00192712	AOCS30
P20810	Calpastatin	CAST	CAST	treated_cx-control_cx	0.923713	7.80347	2.6986e-05	0.000432486	AOCS30
P04040	Catalase	CAT	CAT	treated_cp-control_cp	-1.37864	-6.55482	0.000603493	0.00495018	OVCAR4
P04040	Catalase	CAT	CAT	treated_cx-control_cx	-1.51756	-14.9589	1.15528e-07	2.29489e-06	OVCAR8
P04040	Catalase	CAT	CAT	treated_cx-control_cx	-1.63756	-10.0417	3.45636e-06	0.000110785	AOCS30
P04040	Catalase	CAT	CAT	treated_cx-control_cx	-0.665505	-4.70939	0.00110547	0.00803584	AOCS14
Q03135;P56539	Caveolin-1	CAV1	CAV1	treated_cx-control_cx	4.52529	15.8065	7.15271e-08	7.35753e-06	OVCAR4
Q03135;P56539	Caveolin-1	CAV1	CAV1	treated_cp-control_cp	-0.688344	-5.93044	0.000220603	0.00145307	AOCS14
Q03135;P56539	Caveolin-1	CAV1	CAV1	treated_cp-control_cp	2.00546	7.00492	6.29048e-05	0.00112056	OVCAR4
Q03135;P56539	Caveolin-1	CAV1	CAV1	treated_cp-control_cp	0.962789	4.1991	0.00230977	0.0168675	AOCS30
Q03135;P56539	Caveolin-1	CAV1	CAV1	treated_cx-control_cx	1.52689	6.65938	9.27381e-05	0.00102686	AOCS30
Q03135;P56539	Caveolin-1;Caveolin-3	CAV1;CAV3	CAV1;CAV3	treated_cx-control_cx	2.1436	9.6785	0.000637713	0.0212691	OVCAR3
P51636	Caveolin-2	CAV2	CAV2	treated_cx-control_cx	3.86507	7.70643	0.00152579	0.0058722	OVCAR4
Q13951	Core-binding factor subunit beta	CBFB	CBFB	treated_cp-control_cp	-0.850776	-3.64974	0.00531965	0.0300612	AOCS30
P22681;Q13191	E3 ubiquitin-protein ligase CBL	CBL	CBL	treated_cx-control_cx	0.676389	12.3711	5.9378e-07	8.04521e-06	OVCAR8
P22681	E3 ubiquitin-protein ligase CBL	CBL	CBL	treated_cx-control_cx	1.01025	4.2057	0.00228732	0.0111327	AOCS30
P16152	Carbonyl reductase [NADPH] 1	CBR1	CBR1	treated_cx-control_cx	1.02963	4.02469	0.00299681	0.0446263	OVCAR3
O75828	Carbonyl reductase [NADPH] 3	CBR3	CBR3	treated_cp-control_cp	2.01761	5.57698	0.000835876	0.0151574	OVCAR3
O75828	Carbonyl reductase [NADPH] 3	CBR3	CBR3	treated_cx-control_cx	2.11379	7.15599	0.000184392	0.0126563	OVCAR3
O75828	Carbonyl reductase [NADPH] 3	CBR3	CBR3	treated_cx-control_cx	0.956063	3.11838	0.0123509	0.0247863	OVCAR8
P35520	Cystathionine beta-synthase	CBS	CBS	treated_cx-control_cx	-2.06399	-9.31025	6.46531e-06	9.53602e-05	OVCAR4
P35520	Cystathionine beta-synthase	CBS	CBS	treated_cp-control_cp	-0.615356	-5.96702	0.000210872	0.00357789	AOCS30
P35520	Cystathionine beta-synthase	CBS	CBS	treated_cx-control_cx	-1.31294	-12.7314	4.64441e-07	3.14271e-05	AOCS30
P83916	Chromobox protein homolog 1	CBX1	CBX1	treated_cp-control_cp	-0.679696	-3.56391	0.00608193	0.0234865	OVCAR4
P83916	Chromobox protein homolog 1	CBX1	CBX1	treated_cp-control_cp	-0.588877	-6.00127	0.000202184	0.000851586	OVCAR8
P83916	Chromobox protein homolog 1	CBX1	CBX1	treated_cx-control_cx	-0.869037	-3.59071	0.00583233	0.0226596	AOCS30
Q13185	Chromobox protein homolog 3	CBX3	CBX3	treated_cp-control_cp	-1.20277	-3.77999	0.00434906	0.0327386	OVCAR3
Q13185	Chromobox protein homolog 3	CBX3	CBX3	treated_cx-control_cx	-1.44204	-7.0791	5.79795e-05	0.000454793	OVCAR4
Q13185	Chromobox protein homolog 3	CBX3	CBX3	treated_cp-control_cp	-1.67756	-8.23529	1.7546e-05	0.00059046	OVCAR4
Q13185	Chromobox protein homolog 3	CBX3	CBX3	treated_cp-control_cp	-1.06571	-9.45933	5.67203e-06	4.9775e-05	OVCAR8
Q13185	Chromobox protein homolog 3	CBX3	CBX3	treated_cx-control_cx	-1.44781	-12.8509	4.28701e-07	6.30015e-06	OVCAR8
Q13185	Chromobox protein homolog 3	CBX3	CBX3	treated_cp-control_cp	-0.655973	-5.57038	0.000347214	0.00491088	AOCS30
Q13185	Chromobox protein homolog 3	CBX3	CBX3	treated_cx-control_cx	-1.13361	-9.62637	4.90818e-06	0.000145178	AOCS30
P45973	Chromobox protein homolog 5	CBX5	CBX5	treated_cx-control_cx	-1.14516	-4.47461	0.00154437	0.00592859	OVCAR4
P45973	Chromobox protein homolog 5	CBX5	CBX5	treated_cp-control_cp	-0.767203	-2.99779	0.0150102	0.0453432	OVCAR4
P45973	Chromobox protein homolog 5	CBX5	CBX5	treated_cp-control_cp	0.797355	14.6834	1.35751e-07	3.74733e-06	OVCAR8
P45973	Chromobox protein homolog 5	CBX5	CBX5	treated_cx-control_cx	1.08927	20.0591	8.84616e-09	4.10602e-07	OVCAR8
Q9HC52	Chromobox protein homolog 8	CBX8	CBX8	treated_cp-control_cp	-0.821629	-3.76649	0.00701502	0.0260815	OVCAR4
Q6P1N0	Coiled-coil and C2 domain-containing protein 1A	CC2D1A	CC2D1A	treated_cx-control_cx	-0.940125	-3.07751	0.0131929	0.0319311	OVCAR4
Q6P1N0	Coiled-coil and C2 domain-containing protein 1A	CC2D1A	CC2D1A	treated_cx-control_cx	-1.22817	-4.72137	0.001087	0.00316315	OVCAR8
Q6P1N0	Coiled-coil and C2 domain-containing protein 1A	CC2D1A	CC2D1A	treated_cx-control_cx	-1.15261	-3.9008	0.00361502	0.0156743	AOCS30
Q5T0F9	Coiled-coil and C2 domain-containing protein 1B	CC2D1B	CC2D1B	treated_cx-control_cx	-1.34186	-7.53504	0.000133322	0.00132824	AOCS30
Q8IX12	Cell division cycle and apoptosis regulator protein 1	CCAR1	CCAR1	treated_cx-control_cx	0.580069	4.30277	0.00198258	0.00720736	OVCAR4
Q8IX12	Cell division cycle and apoptosis regulator protein 1	CCAR1	CCAR1	treated_cp-control_cp	-0.971694	-5.01363	0.000725359	0.0140724	OVCAR3
Q8N163	Cell cycle and apoptosis regulator protein 2	CCAR2	CCAR2	treated_cp-control_cp	-0.921984	-4.42048	0.00167003	0.0207205	OVCAR3
Q8N163	Cell cycle and apoptosis regulator protein 2	CCAR2	CCAR2	treated_cx-control_cx	-0.789706	-4.10746	0.00264704	0.00911758	OVCAR4
Q8N163	Cell cycle and apoptosis regulator protein 2	CCAR2	CCAR2	treated_cp-control_cp	-1.09452	-5.6929	0.000296969	0.00310477	OVCAR4
Q6YP21	Kynurenine--oxoglutarate transaminase 3	CCBL2	CCBL2	treated_cx-control_cx	0.623551	4.45951	0.00157838	0.0043501	OVCAR8
Q8WUD4	Coiled-coil domain-containing protein 12	CCDC12	CCDC12	treated_cp-control_cp	-1.53884	-7.78784	5.29623e-05	0.000282744	OVCAR8
Q8WUD4	Coiled-coil domain-containing protein 12	CCDC12	CCDC12	treated_cx-control_cx	-2.35777	-13.1099	1.08961e-06	1.29964e-05	OVCAR8
Q96CT7	Coiled-coil domain-containing protein 124	CCDC124	CCDC124	treated_cx-control_cx	-0.812992	-4.72124	0.0010872	0.00451696	OVCAR4
Q96CT7	Coiled-coil domain-containing protein 124	CCDC124	CCDC124	treated_cp-control_cp	-0.725003	-4.21027	0.00227191	0.0120427	OVCAR4
Q96CT7	Coiled-coil domain-containing protein 124	CCDC124	CCDC124	treated_cp-control_cp	-0.953161	-13.179	3.45253e-07	6.6655e-06	OVCAR8
Q96CT7	Coiled-coil domain-containing protein 124	CCDC124	CCDC124	treated_cx-control_cx	-0.631603	-8.73295	1.09164e-05	7.62681e-05	OVCAR8
Q96CT7	Coiled-coil domain-containing protein 124	CCDC124	CCDC124	treated_cp-control_cp	-0.587469	-3.67552	0.00511084	0.0290816	AOCS30
Q96CT7	Coiled-coil domain-containing protein 124	CCDC124	CCDC124	treated_cx-control_cx	-1.04586	-6.54349	0.000105966	0.00113465	AOCS30
Q96BQ5	Coiled-coil domain-containing protein 127	CCDC127	CCDC127	treated_cp-control_cp	1.29728	4.5821	0.00132385	0.0118473	AOCS30
Q96JG6	Coiled-coil domain-containing protein 132	CCDC132	CCDC132	treated_cx-control_cx	0.643993	3.77683	0.00437024	0.0102798	OVCAR8
Q6PK04	Coiled-coil domain-containing protein 137	CCDC137	CCDC137	treated_cp-control_cp	-1.15333	-5.10929	0.00693761	0.0259223	OVCAR4
O60826	Coiled-coil domain-containing protein 22	CCDC22	CCDC22	treated_cp-control_cp	-0.634254	-3.9401	0.00340547	0.0157485	OVCAR4
O60826	Coiled-coil domain-containing protein 22	CCDC22	CCDC22	treated_cx-control_cx	-0.987275	-3.42077	0.0076186	0.0277789	AOCS30
Q86WR0	Coiled-coil domain-containing protein 25	CCDC25	CCDC25	treated_cp-control_cp	-0.842227	-3.18653	0.0110682	0.0238399	OVCAR8
Q96MW1	Coiled-coil domain-containing protein 43	CCDC43	CCDC43	treated_cp-control_cp	-0.611518	-3.36861	0.00827523	0.0460432	OVCAR3
Q96A33	Coiled-coil domain-containing protein 47	CCDC47	CCDC47	treated_cx-control_cx	0.864415	5.21376	0.000553786	0.00265794	OVCAR4
Q96A33	Coiled-coil domain-containing protein 47	CCDC47	CCDC47	treated_cp-control_cp	-0.812044	-3.70972	0.00484707	0.0348475	OVCAR3
Q8IVM0	Coiled-coil domain-containing protein 50	CCDC50	CCDC50	treated_cx-control_cx	1.33115	6.44284	0.000199822	0.00119945	OVCAR4
Q8IVM0	Coiled-coil domain-containing protein 50	CCDC50	CCDC50	treated_cp-control_cp	1.02135	3.61262	0.00859413	0.0421738	AOCS30
Q96ER9	Coiled-coil domain-containing protein 51	CCDC51	CCDC51	treated_cx-control_cx	2.40202	5.01323	0.000725753	0.0233102	OVCAR3
Q96ER9	Coiled-coil domain-containing protein 51	CCDC51	CCDC51	treated_cx-control_cx	1.36409	5.23657	0.000537208	0.00259917	OVCAR4
Q96ER9	Coiled-coil domain-containing protein 51	CCDC51	CCDC51	treated_cp-control_cp	1.0424	5.82281	0.000252173	0.00102915	OVCAR8
Q96ER9	Coiled-coil domain-containing protein 51	CCDC51	CCDC51	treated_cx-control_cx	1.2468	6.96461	6.57717e-05	0.000317547	OVCAR8
Q96ER9	Coiled-coil domain-containing protein 51	CCDC51	CCDC51	treated_cx-control_cx	1.01016	4.55854	0.00136911	0.00756272	AOCS30
Q4VC31	Coiled-coil domain-containing protein 58	CCDC58	CCDC58	treated_cp-control_cp	0.631567	7.16966	5.25302e-05	0.00028099	OVCAR8
Q4VC31	Coiled-coil domain-containing protein 58	CCDC58	CCDC58	treated_cx-control_cx	1.06572	12.0982	7.18321e-07	9.20078e-06	OVCAR8
Q16204	Coiled-coil domain-containing protein 6	CCDC6	CCDC6	treated_cx-control_cx	0.610898	7.58101	3.39301e-05	0.000496419	AOCS30
A6NKD9	Coiled-coil domain-containing protein 85C	CCDC85C	CCDC85C	treated_cx-control_cx	-0.854894	-4.63845	0.00166958	0.00881276	AOCS30
A6NKD9	Coiled-coil domain-containing protein 85C	CCDC85C	CCDC85C	treated_cp-control_cp	-1.41585	-4.42489	0.00306313	0.0108866	AOCS14
Q9H6F5	Coiled-coil domain-containing protein 86	CCDC86	CCDC86	treated_cp-control_cp	-1.16862	-3.46497	0.00710494	0.0262422	OVCAR4
Q9H6F5	Coiled-coil domain-containing protein 86	CCDC86	CCDC86	treated_cp-control_cp	-1.68484	-15.0029	1.1262e-07	3.20899e-06	OVCAR8
Q9H6F5	Coiled-coil domain-containing protein 86	CCDC86	CCDC86	treated_cx-control_cx	-1.6236	-14.4576	1.55268e-07	2.86574e-06	OVCAR8
Q9H6F5	Coiled-coil domain-containing protein 86	CCDC86	CCDC86	treated_cp-control_cp	-0.854859	-3.77659	0.00437192	0.0264032	AOCS30
Q9H6F5	Coiled-coil domain-containing protein 86	CCDC86	CCDC86	treated_cx-control_cx	-1.05499	-4.6607	0.00118405	0.00691687	AOCS30
Q9GZT6	Coiled-coil domain-containing protein 90B, mitochondrial	CCDC90B	CCDC90B	treated_cp-control_cp	0.875782	4.78815	0.000989941	0.00315953	OVCAR8
Q9GZT6	Coiled-coil domain-containing protein 90B, mitochondrial	CCDC90B	CCDC90B	treated_cx-control_cx	1.18861	6.4985	0.000111646	0.00048569	OVCAR8
Q7Z6B0	Coiled-coil domain-containing protein 91	CCDC91	CCDC91	treated_cp-control_cp	0.588202	6.05011	0.000190461	0.00130987	AOCS14
Q9BW85	Coiled-coil domain-containing protein 94	CCDC94	CCDC94	treated_cp-control_cp	-1.78572	-7.48037	3.76965e-05	0.000215459	OVCAR8
Q9BW85	Coiled-coil domain-containing protein 94	CCDC94	CCDC94	treated_cx-control_cx	-1.16188	-4.86712	0.000887049	0.00267418	OVCAR8
Q9BSQ5	Cerebral cavernous malformations 2 protein	CCM2	CCM2	treated_cp-control_cp	0.651975	2.8559	0.0189064	0.046664	AOCS14
P20248	Cyclin-A2	CCNA2	CCNA2	treated_cp-control_cp	-1.29357	-4.472	0.0042284	0.0140851	AOCS14
P14635	G2/mitotic-specific cyclin-B1	CCNB1	CCNB1	treated_cx-control_cx	0.651625	3.4338	0.00746333	0.0162057	OVCAR8
P24385	G1/S-specific cyclin-D1	CCND1	CCND1	treated_cp-control_cp	-1.68725	-6.79983	0.00104737	0.0103355	AOCS30
P24385	G1/S-specific cyclin-D1	CCND1	CCND1	treated_cp-control_cp	-0.82098	-3.26652	0.0137401	0.0360778	AOCS14
O60563	Cyclin-T1	CCNT1	CCNT1	treated_cp-control_cp	-1.02496	-3.69195	0.00498227	0.0119929	OVCAR8
O60563	Cyclin-T1	CCNT1	CCNT1	treated_cx-control_cx	0.985936	3.55138	0.00620249	0.0138069	OVCAR8
O14618	Copper chaperone for superoxide dismutase	CCS	CCS	treated_cx-control_cx	-1.50498	-7.50722	3.66489e-05	0.000324604	OVCAR4
O14618	Copper chaperone for superoxide dismutase	CCS	CCS	treated_cx-control_cx	-0.84452	-6.89229	7.12804e-05	0.000338907	OVCAR8
O14618	Copper chaperone for superoxide dismutase	CCS	CCS	treated_cp-control_cp	-0.588043	-6.38457	0.000127568	0.000965358	AOCS14
Q4G0I0	Protein CCSMST1	CCSMST1	CCSMST1	treated_cp-control_cp	1.31045	6.20681	0.000157572	0.000685665	OVCAR8
Q4G0I0	Protein CCSMST1	CCSMST1	CCSMST1	treated_cx-control_cx	1.27139	6.02182	0.00019716	0.000775406	OVCAR8
P78371	T-complex protein 1 subunit beta	CCT2	CCT2	treated_cp-control_cp	-0.781999	-8.86682	9.64387e-06	0.00292695	OVCAR3
P49368	T-complex protein 1 subunit gamma	CCT3	CCT3	treated_cp-control_cp	-0.897905	-4.16958	0.00241312	0.0250193	OVCAR3
P50991	T-complex protein 1 subunit delta	CCT4	CCT4	treated_cp-control_cp	-0.812834	-7.05157	5.97563e-05	0.00637259	OVCAR3
P48643	T-complex protein 1 subunit epsilon	CCT5	CCT5	treated_cp-control_cp	-0.888584	-4.84411	0.000915786	0.0157762	OVCAR3
Q99832	T-complex protein 1 subunit eta	CCT7	CCT7	treated_cp-control_cp	-0.753483	-6.32083	0.000137542	0.00770258	OVCAR3
P86791;P86790	Vacuolar fusion protein CCZ1 homolog;Vacuolar fusion protein CCZ1 homolog B	CCZ1;CCZ1B	CCZ1;CCZ1B	treated_cp-control_cp	-0.867413	-3.07341	0.0132805	0.0279434	OVCAR8
Q9NZQ7	Programmed cell death 1 ligand 1	CD274	CD274	treated_cx-control_cx	0.99829	4.54769	0.00139053	0.00934441	AOCS14
Q9Y5K6	CD2-associated protein	CD2AP	CD2AP	treated_cp-control_cp	-0.593624	-3.37437	0.0081999	0.0459092	OVCAR3
Q9Y5K6	CD2-associated protein	CD2AP	CD2AP	treated_cx-control_cx	-0.712126	-8.36119	1.55282e-05	9.89077e-05	OVCAR8
Q9Y5K6	CD2-associated protein	CD2AP	CD2AP	treated_cx-control_cx	-0.800665	-12.039	7.48977e-07	4.07986e-05	AOCS30
O95400	CD2 antigen cytoplasmic tail-binding protein 2	CD2BP2	CD2BP2	treated_cp-control_cp	-1.72836	-11.8712	8.4406e-07	0.000105348	OVCAR4
O95400	CD2 antigen cytoplasmic tail-binding protein 2	CD2BP2	CD2BP2	treated_cx-control_cx	-0.619641	-12.1283	7.03274e-07	4.80808e-05	AOCS14
O15446	DNA-directed RNA polymerase I subunit RPA34	CD3EAP	CD3EAP	treated_cx-control_cx	0.927973	3.54511	0.0062637	0.0178187	OVCAR4
P25942	Tumor necrosis factor receptor superfamily member 5	CD40	CD40	treated_cp-control_cp	-0.677797	-8.07104	2.06239e-05	0.000252474	AOCS14
P25942	Tumor necrosis factor receptor superfamily member 5	CD40	CD40	treated_cp-control_cp	1.1356	3.3169	0.00898462	0.0310183	OVCAR4
P25942	Tumor necrosis factor receptor superfamily member 5	CD40	CD40	treated_cp-control_cp	0.692516	6.941	6.75171e-05	0.000347504	OVCAR8
P25942	Tumor necrosis factor receptor superfamily member 5	CD40	CD40	treated_cp-control_cp	0.647864	3.77112	0.00440887	0.026506	AOCS30
P25942	Tumor necrosis factor receptor superfamily member 5	CD40	CD40	treated_cx-control_cx	0.724993	8.63304	1.19863e-05	0.00035376	AOCS14
P16070	CD44 antigen	CD44	CD44	treated_cp-control_cp	-0.974778	-5.96278	0.000211976	0.00140829	AOCS14
P16070	CD44 antigen	CD44	CD44	treated_cp-control_cp	1.65973	12.8973	4.15645e-07	7.18586e-05	OVCAR4
P16070	CD44 antigen	CD44	CD44	treated_cp-control_cp	1.41037	9.46805	5.62905e-06	0.000426249	AOCS30
P16070	CD44 antigen	CD44	CD44	treated_cx-control_cx	0.59434	3.9899	0.0031582	0.0142207	AOCS30
P15529	Membrane cofactor protein	CD46	CD46	treated_cx-control_cx	-0.692667	-5.32911	0.000475239	0.00349753	AOCS30
Q08722	Leukocyte surface antigen CD47	CD47	CD47	treated_cp-control_cp	0.866483	3.43204	0.00748405	0.0272642	OVCAR4
Q08722	Leukocyte surface antigen CD47	CD47	CD47	treated_cp-control_cp	1.60186	12.5282	5.33051e-07	9.28987e-06	OVCAR8
Q08722	Leukocyte surface antigen CD47	CD47	CD47	treated_cx-control_cx	1.67533	13.1028	3.62891e-07	5.54147e-06	OVCAR8
Q08722	Leukocyte surface antigen CD47	CD47	CD47	treated_cp-control_cp	0.859588	4.19969	0.00230776	0.0168675	AOCS30
Q08722	Leukocyte surface antigen CD47	CD47	CD47	treated_cx-control_cx	0.59681	10.4385	2.50053e-06	0.000117419	AOCS14
P08174	Complement decay-accelerating factor	CD55	CD55	treated_cp-control_cp	1.77475	4.66134	0.00118298	0.017487	OVCAR3
P08174	Complement decay-accelerating factor	CD55	CD55	treated_cx-control_cx	0.870263	5.64388	0.000484852	0.00164233	OVCAR8
P08174	Complement decay-accelerating factor	CD55	CD55	treated_cx-control_cx	0.993252	8.37721	1.52902e-05	0.000414986	AOCS14
P13987	CD59 glycoprotein	CD59	CD59	treated_cp-control_cp	1.14727	3.42444	0.0075746	0.0439464	OVCAR3
P13987	CD59 glycoprotein	CD59	CD59	treated_cx-control_cx	2.13493	6.37245	0.000129401	0.010298	OVCAR3
P13987	CD59 glycoprotein	CD59	CD59	treated_cx-control_cx	1.66223	6.6161	9.74544e-05	0.000676501	OVCAR4
P13987	CD59 glycoprotein	CD59	CD59	treated_cx-control_cx	-0.707547	-5.33422	0.000472051	0.00160827	OVCAR8
P13987	CD59 glycoprotein	CD59	CD59	treated_cp-control_cp	1.0636	4.23341	0.00219553	0.0118902	OVCAR4
P13987	CD59 glycoprotein	CD59	CD59	treated_cp-control_cp	0.883596	5.23624	0.000537444	0.00664824	AOCS30
P13987	CD59 glycoprotein	CD59	CD59	treated_cx-control_cx	0.628693	4.86458	0.000890172	0.006839	AOCS14
P08962	CD63 antigen	CD63	CD63	treated_cp-control_cp	0.783969	6.39881	0.000125447	0.000571644	OVCAR8
P08962	CD63 antigen	CD63	CD63	treated_cp-control_cp	0.669608	5.04288	0.000697053	0.00348074	AOCS14
Q07108	Early activation antigen CD69	CD69	CD69	treated_cp-control_cp	2.33232	8.71537	0.000954598	0.009737	AOCS30
P04233	HLA class II histocompatibility antigen gamma chain	CD74	CD74	treated_cx-control_cx	-2.89608	-3.82963	0.00402999	0.0127284	OVCAR4
P60033	CD81 antigen	CD81	CD81	treated_cx-control_cx	-1.15948	-7.08551	5.75741e-05	0.000452396	OVCAR4
P21926	CD9 antigen	CD9	CD9	treated_cp-control_cp	1.61143	8.25132	1.72738e-05	0.000116889	OVCAR8
P48960;Q9UHX3	CD97 antigen;CD97 antigen subunit alpha;CD97 antigen subunit beta	CD97	CD97	treated_cp-control_cp	1.09251	4.28695	0.00202913	0.0228929	OVCAR3
P14209	CD99 antigen	CD99	CD99	treated_cp-control_cp	1.00902	3.90965	0.00356664	0.00916859	OVCAR8
P32320	Cytidine deaminase	CDA	CDA	treated_cp-control_cp	2.1979	7.65034	3.1576e-05	0.000815714	OVCAR4
P32320	Cytidine deaminase	CDA	CDA	treated_cp-control_cp	0.709302	6.45204	0.00011786	0.000542822	OVCAR8
P32320	Cytidine deaminase	CDA	CDA	treated_cx-control_cx	1.2973	9.12015	7.65926e-06	0.000265177	AOCS14
O75794	Cell division cycle protein 123 homolog	CDC123	CDC123	treated_cp-control_cp	-1.27398	-4.70016	0.00111992	0.0172794	OVCAR3
O75794	Cell division cycle protein 123 homolog	CDC123	CDC123	treated_cx-control_cx	-1.3376	-4.93487	0.000807918	0.0245276	OVCAR3
O75794	Cell division cycle protein 123 homolog	CDC123	CDC123	treated_cp-control_cp	-1.98018	-6.7466	0.000516902	0.00460094	OVCAR4
O75794	Cell division cycle protein 123 homolog	CDC123	CDC123	treated_cp-control_cp	-1.09251	-7.35985	4.28217e-05	0.000238852	OVCAR8
O75794	Cell division cycle protein 123 homolog	CDC123	CDC123	treated_cx-control_cx	-1.99267	-13.4239	2.94679e-07	4.74727e-06	OVCAR8
O75794	Cell division cycle protein 123 homolog	CDC123	CDC123	treated_cx-control_cx	-2.38539	-5.11399	0.000913935	0.00569398	AOCS30
O75794	Cell division cycle protein 123 homolog	CDC123	CDC123	treated_cx-control_cx	-0.785962	-4.15145	0.00247905	0.0142519	AOCS14
O75794	Cell division cycle protein 123 homolog	CDC123	CDC123	treated_cp-control_cp	-1.41952	-7.49787	3.701e-05	0.000386453	AOCS14
Q12834	Cell division cycle protein 20 homolog	CDC20	CDC20	treated_cx-control_cx	-0.897235	-6.02194	0.000530539	0.018892	OVCAR3
Q12834	Cell division cycle protein 20 homolog	CDC20	CDC20	treated_cx-control_cx	-1.31925	-2.76447	0.0219511	0.0481574	OVCAR4
Q12834	Cell division cycle protein 20 homolog	CDC20	CDC20	treated_cp-control_cp	-1.53497	-7.65137	3.15425e-05	0.000186962	OVCAR8
Q12834	Cell division cycle protein 20 homolog	CDC20	CDC20	treated_cx-control_cx	-0.608001	-3.03071	0.0142304	0.0279013	OVCAR8
Q12834	Cell division cycle protein 20 homolog	CDC20	CDC20	treated_cx-control_cx	-1.29799	-29.1621	1.0774e-07	1.44457e-05	AOCS14
Q12834	Cell division cycle protein 20 homolog	CDC20	CDC20	treated_cp-control_cp	-2.6252	-37.3027	2.47717e-08	2.11857e-06	AOCS14
Q8NHZ8	Anaphase-promoting complex subunit CDC26	CDC26	CDC26	treated_cx-control_cx	-1.04098	-3.99772	0.00312116	0.0141191	AOCS30
P30260	Cell division cycle protein 27 homolog	CDC27	CDC27	treated_cx-control_cx	-0.788309	-3.38762	0.0080294	0.0216059	OVCAR4
P49427	Ubiquitin-conjugating enzyme E2 R1	CDC34	CDC34	treated_cp-control_cp	-1.01545	-3.83591	0.00399145	0.0100691	OVCAR8
P49427	Ubiquitin-conjugating enzyme E2 R1	CDC34	CDC34	treated_cx-control_cx	-1.17115	-4.42407	0.00166137	0.00454406	OVCAR8
P49427	Ubiquitin-conjugating enzyme E2 R1	CDC34	CDC34	treated_cp-control_cp	-0.984021	-3.42726	0.0140182	0.0367007	AOCS14
Q16543	Hsp90 co-chaperone Cdc37;Hsp90 co-chaperone Cdc37, N-terminally processed	CDC37	CDC37	treated_cx-control_cx	0.939517	8.74163	1.08285e-05	0.000135231	OVCAR4
Q16543	Hsp90 co-chaperone Cdc37;Hsp90 co-chaperone Cdc37, N-terminally processed	CDC37	CDC37	treated_cp-control_cp	-0.781103	-13.9806	2.07551e-07	8.60219e-06	AOCS14
Q7L3B6	Hsp90 co-chaperone Cdc37-like 1	CDC37L1	CDC37L1	treated_cp-control_cp	-0.724468	-3.30633	0.00913717	0.0259795	AOCS14
O60508	Pre-mRNA-processing factor 17	CDC40	CDC40	treated_cp-control_cp	-0.832309	-4.69985	0.0011204	0.00349341	OVCAR8
O60508	Pre-mRNA-processing factor 17	CDC40	CDC40	treated_cx-control_cx	-1.09078	-6.15937	0.000166823	0.00067829	OVCAR8
O60508	Pre-mRNA-processing factor 17	CDC40	CDC40	treated_cp-control_cp	-0.726361	-3.93019	0.00771102	0.0392083	AOCS30
O60508	Pre-mRNA-processing factor 17	CDC40	CDC40	treated_cp-control_cp	-0.735155	-3.22828	0.0103511	0.0286893	AOCS14
P60953;P17081;Q9H4E5	Cell division control protein 42 homolog	CDC42	CDC42	treated_cp-control_cp	-0.987317	-6.9941	6.36606e-05	0.00648036	OVCAR3
Q5VT25	Serine/threonine-protein kinase MRCK alpha	CDC42BPA	CDC42BPA	treated_cp-control_cp	0.960999	5.55051	0.000356194	0.00207703	AOCS14
Q9Y5S2	Serine/threonine-protein kinase MRCK beta	CDC42BPB	CDC42BPB	treated_cx-control_cx	-1.16478	-4.67366	0.00116257	0.00474532	OVCAR4
Q6DT37	Serine/threonine-protein kinase MRCK gamma	CDC42BPG	CDC42BPG	treated_cx-control_cx	-1.4126	-3.69454	0.014079	0.0434131	AOCS30
Q00587	Cdc42 effector protein 1	CDC42EP1	CDC42EP1	treated_cx-control_cx	0.661674	6.5768	0.000101965	0.00148842	AOCS14
O14613	Cdc42 effector protein 2	CDC42EP2	CDC42EP2	treated_cp-control_cp	-1.05382	-4.88329	0.00121927	0.00374004	OVCAR8
O14613	Cdc42 effector protein 2	CDC42EP2	CDC42EP2	treated_cx-control_cx	-0.582952	-2.97134	0.0178346	0.0335642	OVCAR8
Q9H3Q1	Cdc42 effector protein 4	CDC42EP4	CDC42EP4	treated_cx-control_cx	-1.21615	-6.26481	0.000147013	0.000942578	OVCAR4
Q9H3Q1	Cdc42 effector protein 4	CDC42EP4	CDC42EP4	treated_cp-control_cp	-1.01652	-7.34432	4.35358e-05	0.000242549	OVCAR8
Q9H3Q1	Cdc42 effector protein 4	CDC42EP4	CDC42EP4	treated_cx-control_cx	-1.0957	-7.91643	2.40696e-05	0.000139478	OVCAR8
Q6NZY7	Cdc42 effector protein 5	CDC42EP5	CDC42EP5	treated_cx-control_cx	1.8554	16.5127	7.87647e-05	0.00899329	OVCAR3
Q99459	Cell division cycle 5-like protein	CDC5L	CDC5L	treated_cp-control_cp	-0.601181	-3.02657	0.0143261	0.0438068	OVCAR4
Q99459	Cell division cycle 5-like protein	CDC5L	CDC5L	treated_cp-control_cp	-0.665121	-10.5803	2.23314e-06	2.55756e-05	OVCAR8
Q6P1J9	Parafibromin	CDC73	CDC73	treated_cp-control_cp	-1.3611	-4.69107	0.00113435	0.0172794	OVCAR3
Q6P1J9	Parafibromin	CDC73	CDC73	treated_cx-control_cx	-1.35011	-5.53016	0.00036566	0.00191548	OVCAR4
Q6P1J9	Parafibromin	CDC73	CDC73	treated_cp-control_cp	-1.65865	-6.79395	7.95954e-05	0.00134001	OVCAR4
Q6P1J9	Parafibromin	CDC73	CDC73	treated_cp-control_cp	-0.886693	-7.91038	2.42167e-05	0.000154582	OVCAR8
Q6P1J9	Parafibromin	CDC73	CDC73	treated_cx-control_cx	-1.16515	-10.3946	2.59049e-06	2.49368e-05	OVCAR8
Q6P1J9	Parafibromin	CDC73	CDC73	treated_cx-control_cx	-0.719198	-4.04729	0.00289668	0.0134663	AOCS30
Q6P1J9	Parafibromin	CDC73	CDC73	treated_cx-control_cx	-0.844792	-7.40115	4.0984e-05	0.000792226	AOCS14
Q69YH5	Cell division cycle-associated protein 2	CDCA2	CDCA2	treated_cp-control_cp	-0.937418	-4.52457	0.00143734	0.00428394	OVCAR8
Q69YH5	Cell division cycle-associated protein 2	CDCA2	CDCA2	treated_cx-control_cx	-0.779589	-3.76279	0.00446577	0.0104783	OVCAR8
Q99618	Cell division cycle-associated protein 3	CDCA3	CDCA3	treated_cp-control_cp	-0.860433	-4.02571	0.00299223	0.00792456	OVCAR8
Q96GN5;Q9BWT1	Cell division cycle-associated 7-like protein	CDCA7L	CDCA7L	treated_cp-control_cp	-0.865961	-4.76662	0.00102018	0.00323422	OVCAR8
Q96GN5;Q9BWT1	Cell division cycle-associated 7-like protein	CDCA7L	CDCA7L	treated_cx-control_cx	-1.43781	-7.9143	2.41212e-05	0.000139605	OVCAR8
Q53HL2	Borealin	CDCA8	CDCA8	treated_cp-control_cp	-0.662976	-3.0765	0.0132145	0.0413643	OVCAR4
Q9H5V8	CUB domain-containing protein 1	CDCP1	CDCP1	treated_cx-control_cx	0.738919	4.68331	0.00114684	0.00677259	AOCS30
Q9H5V8	CUB domain-containing protein 1	CDCP1	CDCP1	treated_cx-control_cx	0.689236	4.20411	0.0022927	0.013489	AOCS14
P12830	Cadherin-1;E-Cad/CTF1;E-Cad/CTF2;E-Cad/CTF3	CDH1	CDH1	treated_cp-control_cp	1.37537	4.26886	0.0020838	0.0232752	OVCAR3
P12830	Cadherin-1;E-Cad/CTF1;E-Cad/CTF2;E-Cad/CTF3	CDH1	CDH1	treated_cx-control_cx	0.64642	4.40951	0.00169679	0.00638378	OVCAR4
P19022;P55283	Cadherin-2	CDH2	CDH2	treated_cx-control_cx	-2.0488	-7.18736	5.15323e-05	0.000678555	AOCS30
P19022;P55283	Cadherin-2	CDH2	CDH2	treated_cp-control_cp	-0.617873	-8.61542	1.21867e-05	0.000170109	AOCS14
P22223	Cadherin-3	CDH3	CDH3	treated_cx-control_cx	0.635652	3.44759	0.0107262	0.0396254	AOCS14
P22223	Cadherin-3	CDH3	CDH3	treated_cp-control_cp	1.04093	5.64568	0.000777971	0.00377138	AOCS14
P55285	Cadherin-6	CDH6	CDH6	treated_cp-control_cp	-2.08023	-8.21273	3.61334e-05	0.00467472	OVCAR3
P55285	Cadherin-6	CDH6	CDH6	treated_cp-control_cp	-1.21629	-5.15579	0.0141477	0.0434088	OVCAR4
P55285	Cadherin-6	CDH6	CDH6	treated_cx-control_cx	-1.12886	-6.25798	0.000148216	0.001943	AOCS14
P55285	Cadherin-6	CDH6	CDH6	treated_cp-control_cp	-0.727408	-4.03249	0.00296184	0.0106248	AOCS14
P06493	Cyclin-dependent kinase 1	CDK1	CDK1	treated_cx-control_cx	-1.19922	-5.6411	0.000317175	0.00172084	OVCAR4
P06493	Cyclin-dependent kinase 1	CDK1	CDK1	treated_cx-control_cx	-0.592087	-3.57681	0.00596045	0.0230288	AOCS30
P06493	Cyclin-dependent kinase 1	CDK1	CDK1	treated_cx-control_cx	-0.701527	-6.47666	0.000114521	0.00161431	AOCS14
P06493	Cyclin-dependent kinase 1	CDK1	CDK1	treated_cp-control_cp	-1.5221	-14.0524	1.98571e-07	8.29379e-06	AOCS14
P24941	Cyclin-dependent kinase 2	CDK2	CDK2	treated_cx-control_cx	-0.970307	-5.00277	0.000736181	0.0033402	OVCAR4
P24941	Cyclin-dependent kinase 2	CDK2	CDK2	treated_cp-control_cp	-0.674269	-3.47644	0.00697763	0.025964	OVCAR4
P24941	Cyclin-dependent kinase 2	CDK2	CDK2	treated_cp-control_cp	-0.626733	-3.14594	0.0118145	0.0252519	OVCAR8
P24941	Cyclin-dependent kinase 2	CDK2	CDK2	treated_cx-control_cx	-0.889655	-4.4657	0.00156433	0.0043215	OVCAR8
Q00526	Cyclin-dependent kinase 3	CDK3	CDK3	treated_cx-control_cx	1.05405	7.26929	8.64196e-05	0.00061347	OVCAR4
P11802	Cyclin-dependent kinase 4	CDK4	CDK4	treated_cp-control_cp	-1.9391	-4.42357	0.00166256	0.020685	OVCAR3
P11802	Cyclin-dependent kinase 4	CDK4	CDK4	treated_cx-control_cx	-2.21479	-9.30437	6.49902e-06	9.53999e-05	OVCAR4
P11802	Cyclin-dependent kinase 4	CDK4	CDK4	treated_cp-control_cp	-1.85986	-7.81328	2.67178e-05	0.000755323	OVCAR4
P11802	Cyclin-dependent kinase 4	CDK4	CDK4	treated_cp-control_cp	-1.04628	-10.4882	2.40315e-06	2.69358e-05	OVCAR8
P11802	Cyclin-dependent kinase 4	CDK4	CDK4	treated_cx-control_cx	-1.54001	-15.4375	8.78626e-08	1.9338e-06	OVCAR8
P11802	Cyclin-dependent kinase 4	CDK4	CDK4	treated_cp-control_cp	-0.932902	-4.45284	0.00159365	0.0131431	AOCS30
P11802	Cyclin-dependent kinase 4	CDK4	CDK4	treated_cx-control_cx	-2.18732	-10.4403	2.49696e-06	9.07851e-05	AOCS30
P11802;Q96Q40	Cyclin-dependent kinase 4	CDK4	CDK4	treated_cx-control_cx	-0.751174	-3.10388	0.0126431	0.044725	AOCS14
P11802;Q96Q40	Cyclin-dependent kinase 4	CDK4	CDK4	treated_cp-control_cp	-1.1017	-4.55226	0.00138147	0.00587016	AOCS14
Q00535;Q96Q40;O94921;Q07002;Q00536;Q00537	Cyclin-dependent-like kinase 5	CDK5	CDK5	treated_cp-control_cp	0.824686	8.43936	1.44043e-05	0.000100787	OVCAR8
Q96SZ6	CDK5 regulatory subunit-associated protein 1	CDK5RAP1	CDK5RAP1	treated_cx-control_cx	-0.776718	-3.8487	0.00488654	0.0230153	AOCS14
Q96JB5	CDK5 regulatory subunit-associated protein 3	CDK5RAP3	CDK5RAP3	treated_cp-control_cp	-1.09993	-3.99563	0.00313099	0.0277817	OVCAR3
Q00534	Cyclin-dependent kinase 6	CDK6	CDK6	treated_cx-control_cx	1.82029	15.332	0.000602644	0.00283531	OVCAR4
Q00534	Cyclin-dependent kinase 6	CDK6	CDK6	treated_cx-control_cx	-0.758081	-10.1868	3.06666e-06	2.86385e-05	OVCAR8
Q00534	Cyclin-dependent kinase 6	CDK6	CDK6	treated_cp-control_cp	-1.26838	-21.8963	4.07844e-09	6.46313e-07	AOCS14
P50613	Cyclin-dependent kinase 7	CDK7	CDK7	treated_cp-control_cp	-1.06306	-4.63607	0.0056527	0.0378098	OVCAR3
Q5VV42	Threonylcarbamoyladenosine tRNA methylthiotransferase	CDKAL1	CDKAL1	treated_cx-control_cx	-3.3251	-16.2648	5.57416e-08	6.15333e-06	OVCAR4
Q5VV42	Threonylcarbamoyladenosine tRNA methylthiotransferase	CDKAL1	CDKAL1	treated_cp-control_cp	-1.45114	-7.0983	5.67748e-05	0.00106334	OVCAR4
Q5VV42	Threonylcarbamoyladenosine tRNA methylthiotransferase	CDKAL1	CDKAL1	treated_cp-control_cp	-1.8135	-15.971	3.82643e-06	3.79434e-05	OVCAR8
Q5VV42	Threonylcarbamoyladenosine tRNA methylthiotransferase	CDKAL1	CDKAL1	treated_cx-control_cx	-1.83154	-14.2252	7.54443e-06	5.7323e-05	OVCAR8
Q5VV42	Threonylcarbamoyladenosine tRNA methylthiotransferase	CDKAL1	CDKAL1	treated_cx-control_cx	-1.06836	-4.62549	0.00124461	0.00710377	AOCS30
Q5VV42	Threonylcarbamoyladenosine tRNA methylthiotransferase	CDKAL1	CDKAL1	treated_cp-control_cp	-0.90415	-3.40062	0.00786559	0.0229825	AOCS14
O76039	Cyclin-dependent kinase-like 5	CDKL5	CDKL5	treated_cp-control_cp	-1.35834	-4.99681	0.00411596	0.0251975	AOCS30
Q8N726	Tumor suppressor ARF	CDKN2A	CDKN2A	treated_cp-control_cp	-0.724137	-4.70136	0.00153876	0.0201373	OVCAR3
P42771;P42772	Cyclin-dependent kinase inhibitor 2A	CDKN2A	CDKN2A	treated_cx-control_cx	-0.913286	-7.52731	3.58859e-05	0.000320354	OVCAR4
Q8N726	Tumor suppressor ARF	CDKN2A	CDKN2A	treated_cp-control_cp	-1.54765	-8.70554	0.0129394	0.0407017	OVCAR4
P42771;P42772	Cyclin-dependent kinase inhibitor 2A	CDKN2A	CDKN2A	treated_cp-control_cp	-1.99336	-16.4293	5.10533e-08	2.05931e-05	OVCAR4
P42771;P42772	Cyclin-dependent kinase inhibitor 2A	CDKN2A	CDKN2A	treated_cp-control_cp	-0.974105	-12.2938	6.26446e-07	1.02529e-05	OVCAR8
P42771;P42772	Cyclin-dependent kinase inhibitor 2A	CDKN2A	CDKN2A	treated_cx-control_cx	-1.17441	-14.8218	1.25145e-07	2.44451e-06	OVCAR8
Q8N726	Tumor suppressor ARF	CDKN2A	CDKN2A	treated_cx-control_cx	-1.75813	-4.73261	0.00106998	0.00312037	OVCAR8
P42771;P42772	Cyclin-dependent kinase inhibitor 2A	CDKN2A	CDKN2A	treated_cp-control_cp	-0.647123	-6.41449	0.000123159	0.00257375	AOCS30
P42771;P42772	Cyclin-dependent kinase inhibitor 2A	CDKN2A	CDKN2A	treated_cx-control_cx	-0.781675	-7.74821	2.8552e-05	0.000440207	AOCS30
Q8N726	Tumor suppressor ARF	CDKN2A	CDKN2A	treated_cp-control_cp	-1.04541	-5.37386	0.000448088	0.00248129	AOCS14
Q9NXV6	CDKN2A-interacting protein	CDKN2AIP	CDKN2AIP	treated_cx-control_cx	1.31645	4.90309	0.000844048	0.0253001	OVCAR3
Q9NXV6	CDKN2A-interacting protein	CDKN2AIP	CDKN2AIP	treated_cx-control_cx	1.25609	5.08681	0.000945134	0.00402795	OVCAR4
Q9NXV6	CDKN2A-interacting protein	CDKN2AIP	CDKN2AIP	treated_cp-control_cp	1.60484	6.01707	0.000317306	0.00324895	OVCAR4
Q9NXV6	CDKN2A-interacting protein	CDKN2AIP	CDKN2AIP	treated_cx-control_cx	1.21936	4.64889	0.00164706	0.00451281	OVCAR8
Q9NXV6	CDKN2A-interacting protein	CDKN2AIP	CDKN2AIP	treated_cp-control_cp	0.752783	4.89777	0.000850256	0.00896137	AOCS30
Q9NXV6	CDKN2A-interacting protein	CDKN2AIP	CDKN2AIP	treated_cx-control_cx	0.704261	4.58208	0.00132389	0.00742232	AOCS30
Q96HQ2	CDKN2AIP N-terminal-like protein	CDKN2AIPNL	CDKN2AIPNL	treated_cp-control_cp	-0.655388	-4.74523	0.0010512	0.00331257	OVCAR8
Q96HQ2	CDKN2AIP N-terminal-like protein	CDKN2AIPNL	CDKN2AIPNL	treated_cp-control_cp	-0.687285	-7.60411	3.31251e-05	0.000355534	AOCS14
Q96HQ2	CDKN2AIP N-terminal-like protein	CDKN2AIPNL	CDKN2AIPNL	treated_cx-control_cx	1.12731	4.2801	0.00520503	0.0207012	AOCS30
Q86X02	Cerebellar degeneration-related protein 2-like	CDR2L	CDR2L	treated_cx-control_cx	-2.07447	-3.66188	0.00805025	0.0216491	OVCAR4
Q86X02	Cerebellar degeneration-related protein 2-like	CDR2L	CDR2L	treated_cp-control_cp	-1.95947	-4.23625	0.00385819	0.017222	OVCAR4
O95674	Phosphatidate cytidylyltransferase 2	CDS2	CDS2	treated_cp-control_cp	0.794906	2.9917	0.0201778	0.0490041	AOCS14
Q9Y232	Chromodomain Y-like protein	CDYL	CDYL	treated_cp-control_cp	-0.87906	-4.18292	0.00306734	0.00808274	OVCAR8
P17676	CCAAT/enhancer-binding protein beta	CEBPB	CEBPB	treated_cp-control_cp	-0.905982	-3.37598	0.00817904	0.0459072	OVCAR3
P17676	CCAAT/enhancer-binding protein beta	CEBPB	CEBPB	treated_cx-control_cx	0.908065	6.81839	7.74338e-05	0.00091125	AOCS30
P17676	CCAAT/enhancer-binding protein beta	CEBPB	CEBPB	treated_cx-control_cx	0.951027	10.7263	1.99046e-06	0.000100407	AOCS14
P17676	CCAAT/enhancer-binding protein beta	CEBPB	CEBPB	treated_cp-control_cp	1.3133	14.8121	1.25853e-07	6.20081e-06	AOCS14
P53567	CCAAT/enhancer-binding protein gamma	CEBPG	CEBPG	treated_cp-control_cp	0.76458	3.75284	0.0071415	0.0213177	AOCS14
Q03701	CCAAT/enhancer-binding protein zeta	CEBPZ	CEBPZ	treated_cp-control_cp	-1.21201	-5.36516	0.000453233	0.0115799	OVCAR3
Q03701	CCAAT/enhancer-binding protein zeta	CEBPZ	CEBPZ	treated_cp-control_cp	-0.932356	-9.12976	7.5934e-06	6.28644e-05	OVCAR8
Q03701	CCAAT/enhancer-binding protein zeta	CEBPZ	CEBPZ	treated_cx-control_cx	-1.21944	-8.61629	1.21767e-05	0.000247188	AOCS30
Q9BXW7	Cat eye syndrome critical region protein 5	CECR5	CECR5	treated_cx-control_cx	-0.60312	-3.49468	0.00678007	0.0289023	AOCS14
Q9BXW7	Cat eye syndrome critical region protein 5	CECR5	CECR5	treated_cp-control_cp	0.910098	5.2734	0.000511558	0.00274753	AOCS14
Q92879;O95319	CUGBP Elav-like family member 1	CELF1	CELF1	treated_cx-control_cx	-1.05003	-3.79107	0.00427559	0.0132907	OVCAR4
Q92879;O95319	CUGBP Elav-like family member 1	CELF1	CELF1	treated_cp-control_cp	-1.2833	-4.63327	0.00123095	0.00811309	OVCAR4
Q92879;O95319	CUGBP Elav-like family member 1	CELF1	CELF1	treated_cx-control_cx	-0.687274	-4.65239	0.00119806	0.00693791	AOCS30
Q02224	Centromere-associated protein E	CENPE	CENPE	treated_cx-control_cx	-1.44867	-6.69086	8.94641e-05	0.000402503	OVCAR8
P49454	Centromere protein F	CENPF	CENPF	treated_cp-control_cp	-0.836091	-3.43399	0.00746098	0.0436662	OVCAR3
P49454	Centromere protein F	CENPF	CENPF	treated_cp-control_cp	-1.70085	-7.28007	4.66317e-05	0.000449466	AOCS14
Q7Z7K6	Centromere protein V	CENPV	CENPV	treated_cp-control_cp	-0.654348	-3.99766	0.00312144	0.0204305	AOCS30
Q7Z7K6	Centromere protein V	CENPV	CENPV	treated_cx-control_cx	-0.678266	-4.14378	0.00250748	0.0119535	AOCS30
Q9UPN4	Centrosomal protein of 131 kDa	CEP131	CEP131	treated_cx-control_cx	-1.87481	-5.3681	0.000451486	0.00225793	OVCAR4
Q9UPN4	Centrosomal protein of 131 kDa	CEP131	CEP131	treated_cp-control_cp	-1.77534	-6.75276	0.000144643	0.000640932	OVCAR8
Q9UPN4	Centrosomal protein of 131 kDa	CEP131	CEP131	treated_cx-control_cx	-2.08271	-7.27316	8.60961e-05	0.000391103	OVCAR8
Q9BYV8	Centrosomal protein of 41 kDa	CEP41	CEP41	treated_cp-control_cp	-1.17156	-5.59259	0.000337461	0.00130621	OVCAR8
Q9C0F1	Centrosomal protein of 44 kDa	CEP44	CEP44	treated_cx-control_cx	-1.48758	-5.29398	0.000497806	0.00361447	AOCS30
Q53EZ4	Centrosomal protein of 55 kDa	CEP55	CEP55	treated_cp-control_cp	-1.2199	-4.62703	0.00358883	0.0293291	OVCAR3
Q53EZ4	Centrosomal protein of 55 kDa	CEP55	CEP55	treated_cp-control_cp	-0.803559	-4.53836	0.00140922	0.00422368	OVCAR8
Q53EZ4	Centrosomal protein of 55 kDa	CEP55	CEP55	treated_cx-control_cx	-1.61381	-9.11451	7.69819e-06	5.80211e-05	OVCAR8
Q6P2H3	Centrosomal protein of 85 kDa	CEP85	CEP85	treated_cp-control_cp	-0.786743	-4.88052	0.00276479	0.00740931	OVCAR8
Q9Y6K0	Choline/ethanolaminephosphotransferase 1	CEPT1	CEPT1	treated_cx-control_cx	0.785038	6.13337	0.00167278	0.0344447	OVCAR3
Q9Y6K0	Choline/ethanolaminephosphotransferase 1	CEPT1	CEPT1	treated_cx-control_cx	-0.698701	-3.43488	0.0074505	0.0161928	OVCAR8
Q96G23	Ceramide synthase 2	CERS2	CERS2	treated_cx-control_cx	-0.949996	-3.12321	0.012255	0.0301691	OVCAR4
Q96G23	Ceramide synthase 2	CERS2	CERS2	treated_cp-control_cp	-0.901862	-2.96497	0.0158313	0.0473463	OVCAR4
Q96G23	Ceramide synthase 2	CERS2	CERS2	treated_cx-control_cx	-0.706418	-4.21825	0.00224527	0.00582824	OVCAR8
Q96G23	Ceramide synthase 2	CERS2	CERS2	treated_cx-control_cx	-0.653209	-3.24584	0.0100641	0.0377737	AOCS14
Q96G23	Ceramide synthase 2	CERS2	CERS2	treated_cp-control_cp	-0.597599	-2.96951	0.015715	0.0402434	AOCS14
Q6ZMG9	Ceramide synthase 6	CERS6	CERS6	treated_cx-control_cx	-1.35513	-3.80615	0.00890353	0.023456	OVCAR4
Q6ZMG9	Ceramide synthase 6	CERS6	CERS6	treated_cp-control_cp	-0.824623	-6.99777	6.34031e-05	0.0005595	AOCS14
P41208	Centrin-2	CETN2	CETN2	treated_cx-control_cx	-1.45477	-3.61912	0.00557944	0.0163236	OVCAR4
P41208	Centrin-2	CETN2	CETN2	treated_cp-control_cp	-1.86343	-4.63576	0.00122661	0.00810433	OVCAR4
P41208	Centrin-2	CETN2	CETN2	treated_cx-control_cx	-0.714957	-3.62156	0.00849252	0.0180886	OVCAR8
P41208;Q12798	Centrin-2	CETN2	CETN2	treated_cx-control_cx	-0.789747	-3.10179	0.0126858	0.0402379	AOCS30
O15182	Centrin-3	CETN3	CETN3	treated_cp-control_cp	-1.34118	-9.46235	0.00069581	0.00236435	OVCAR8
Q9Y6A4	Cilia- and flagella-associated protein 20	CFAP20	CFAP20	treated_cx-control_cx	-0.60833	-4.43177	0.00164295	0.00450418	OVCAR8
Q9UEE9	Craniofacial development protein 1	CFDP1	CFDP1	treated_cx-control_cx	-1.85069	-8.00727	4.33836e-05	0.000362947	OVCAR4
Q9UEE9	Craniofacial development protein 1	CFDP1	CFDP1	treated_cp-control_cp	-0.662723	-2.73421	0.0230651	0.0443128	OVCAR8
Q9Y281	Cofilin-2	CFL2	CFL2	treated_cx-control_cx	1.11542	7.98394	2.2493e-05	0.000230324	OVCAR4
Q9UFW8	CGG triplet repeat-binding protein 1	CGGBP1	CGGBP1	treated_cp-control_cp	-1.46057	-7.05064	5.98174e-05	0.000312637	OVCAR8
Q9UFW8	CGG triplet repeat-binding protein 1	CGGBP1	CGGBP1	treated_cx-control_cx	-1.27253	-6.14292	0.000170169	0.000688905	OVCAR8
Q9UFW8	CGG triplet repeat-binding protein 1	CGGBP1	CGGBP1	treated_cp-control_cp	-1.01908	-9.19079	7.1894e-06	0.000478999	AOCS30
Q9UFW8	CGG triplet repeat-binding protein 1	CGGBP1	CGGBP1	treated_cx-control_cx	-1.532	-13.8166	2.29818e-07	1.86612e-05	AOCS30
Q9P2M7	Cingulin	CGN	CGN	treated_cp-control_cp	-0.844496	-4.03379	0.00295607	0.0144144	OVCAR4
Q13111	Chromatin assembly factor 1 subunit A	CHAF1A	CHAF1A	treated_cp-control_cp	-0.732301	-6.99367	6.36908e-05	0.000331052	OVCAR8
Q13111	Chromatin assembly factor 1 subunit A	CHAF1A	CHAF1A	treated_cx-control_cx	-1.32758	-6.72838	0.000270306	0.00306706	AOCS14
Q13111	Chromatin assembly factor 1 subunit A	CHAF1A	CHAF1A	treated_cp-control_cp	-1.58784	-6.57069	0.000312728	0.00188687	AOCS14
Q13112	Chromatin assembly factor 1 subunit B	CHAF1B	CHAF1B	treated_cx-control_cx	-1.31894	-5.73808	0.000434902	0.0021895	OVCAR4
Q13112	Chromatin assembly factor 1 subunit B	CHAF1B	CHAF1B	treated_cp-control_cp	-0.896051	-3.59328	0.00705085	0.0261453	OVCAR4
Q13112	Chromatin assembly factor 1 subunit B	CHAF1B	CHAF1B	treated_cp-control_cp	-0.929243	-3.25885	0.0172737	0.0433101	AOCS14
Q96JM3	Chromosome alignment-maintaining phosphoprotein 1	CHAMP1	CHAMP1	treated_cp-control_cp	-0.809453	-5.44699	0.000407258	0.00391159	OVCAR4
Q96BP2	Coiled-coil-helix-coiled-coil-helix domain-containing protein 1	CHCHD1	CHCHD1	treated_cp-control_cp	0.841584	4.84263	0.00128382	0.0115944	AOCS30
Q9NX63	MICOS complex subunit MIC19	CHCHD3	CHCHD3	treated_cx-control_cx	0.631725	4.45839	0.00158092	0.00601706	OVCAR4
Q8N4Q1	Mitochondrial intermembrane space import and assembly protein 40	CHCHD4	CHCHD4	treated_cx-control_cx	1.40142	5.21201	0.000555082	0.00266133	OVCAR4
Q8N4Q1	Mitochondrial intermembrane space import and assembly protein 40	CHCHD4	CHCHD4	treated_cp-control_cp	0.675745	6.69835	8.87039e-05	0.000432992	OVCAR8
Q8N4Q1	Mitochondrial intermembrane space import and assembly protein 40	CHCHD4	CHCHD4	treated_cx-control_cx	0.61144	6.06092	0.000187966	0.000746768	OVCAR8
Q8N4Q1	Mitochondrial intermembrane space import and assembly protein 40	CHCHD4	CHCHD4	treated_cp-control_cp	0.624155	4.59945	0.00129154	0.00554931	AOCS14
Q9BSY4	Coiled-coil-helix-coiled-coil-helix domain-containing protein 5	CHCHD5	CHCHD5	treated_cp-control_cp	-0.600432	-3.6586	0.00524692	0.0124964	OVCAR8
Q9BSY4	Coiled-coil-helix-coiled-coil-helix domain-containing protein 5	CHCHD5	CHCHD5	treated_cx-control_cx	-1.62541	-9.90408	3.87691e-06	3.39719e-05	OVCAR8
Q9BSY4	Coiled-coil-helix-coiled-coil-helix domain-containing protein 5	CHCHD5	CHCHD5	treated_cx-control_cx	-1.99738	-8.40413	1.48993e-05	0.000288053	AOCS30
Q9BRQ6	MICOS complex subunit MIC25	CHCHD6	CHCHD6	treated_cp-control_cp	-1.80798	-3.79943	0.0067198	0.0413893	OVCAR3
Q9BRQ6	MICOS complex subunit MIC25	CHCHD6	CHCHD6	treated_cx-control_cx	-0.871126	-3.54627	0.00625233	0.0139112	OVCAR8
Q9BRQ6	MICOS complex subunit MIC25	CHCHD6	CHCHD6	treated_cx-control_cx	-0.940714	-3.39416	0.0079465	0.0287633	AOCS30
Q9BRQ6	MICOS complex subunit MIC25	CHCHD6	CHCHD6	treated_cp-control_cp	0.806245	4.10661	0.00265039	0.00978102	AOCS14
O14646	Chromodomain-helicase-DNA-binding protein 1	CHD1	CHD1	treated_cp-control_cp	-1.27781	-8.68277	1.144e-05	8.47751e-05	OVCAR8
O14646	Chromodomain-helicase-DNA-binding protein 1	CHD1	CHD1	treated_cx-control_cx	-1.27333	-8.6523	1.17714e-05	8.04433e-05	OVCAR8
O14646	Chromodomain-helicase-DNA-binding protein 1	CHD1	CHD1	treated_cp-control_cp	-1.10361	-5.80405	0.0101791	0.0283437	AOCS14
Q86WJ1	Chromodomain-helicase-DNA-binding protein 1-like	CHD1L	CHD1L	treated_cx-control_cx	-1.20636	-4.22745	0.00288636	0.00980021	OVCAR4
Q86WJ1	Chromodomain-helicase-DNA-binding protein 1-like	CHD1L	CHD1L	treated_cp-control_cp	-1.14946	-4.35079	0.0024427	0.0126061	OVCAR4
Q86WJ1	Chromodomain-helicase-DNA-binding protein 1-like	CHD1L	CHD1L	treated_cp-control_cp	-1.64836	-5.06536	0.00067611	0.0023057	OVCAR8
Q86WJ1	Chromodomain-helicase-DNA-binding protein 1-like	CHD1L	CHD1L	treated_cx-control_cx	-1.38876	-4.2676	0.00208767	0.00549177	OVCAR8
Q86WJ1	Chromodomain-helicase-DNA-binding protein 1-like	CHD1L	CHD1L	treated_cp-control_cp	-2.13428	-5.39185	0.00296175	0.0198067	AOCS30
Q86WJ1	Chromodomain-helicase-DNA-binding protein 1-like	CHD1L	CHD1L	treated_cp-control_cp	-0.77688	-5.42152	0.000421	0.0023637	AOCS14
Q14839	Chromodomain-helicase-DNA-binding protein 4	CHD4	CHD4	treated_cp-control_cp	-1.27192	-8.12798	1.94944e-05	0.00345519	OVCAR3
Q14839;Q12873	Chromodomain-helicase-DNA-binding protein 4	CHD4	CHD4	treated_cx-control_cx	-1.07892	-12.0412	7.47817e-07	2.49094e-05	OVCAR4
Q14839;Q12873	Chromodomain-helicase-DNA-binding protein 4	CHD4	CHD4	treated_cp-control_cp	-1.36929	-15.2819	9.5954e-08	2.53714e-05	OVCAR4
Q14839	Chromodomain-helicase-DNA-binding protein 4	CHD4	CHD4	treated_cp-control_cp	-0.896435	-16.003	6.42209e-08	2.33665e-06	OVCAR8
Q14839	Chromodomain-helicase-DNA-binding protein 4	CHD4	CHD4	treated_cx-control_cx	-0.923635	-16.4886	4.94706e-08	1.28132e-06	OVCAR8
Q14839	Chromodomain-helicase-DNA-binding protein 4	CHD4	CHD4	treated_cx-control_cx	-0.60321	-8.242	1.74315e-05	0.000314542	AOCS30
Q14839	Chromodomain-helicase-DNA-binding protein 4	CHD4	CHD4	treated_cx-control_cx	-0.698415	-13.1885	3.43129e-07	2.76603e-05	AOCS14
Q14839	Chromodomain-helicase-DNA-binding protein 4	CHD4	CHD4	treated_cp-control_cp	-0.763361	-14.4149	1.59302e-07	7.27389e-06	AOCS14
Q9P2D1	Chromodomain-helicase-DNA-binding protein 7	CHD7	CHD7	treated_cx-control_cx	1.18278	3.30167	0.0130907	0.0317515	OVCAR4
Q9HCK8;Q8TD26;Q3L8U1	Chromodomain-helicase-DNA-binding protein 8	CHD8	CHD8	treated_cp-control_cp	-1.01766	-18.6943	1.64554e-08	1.25539e-06	OVCAR8
Q9HCK8;Q8TD26;Q3L8U1	Chromodomain-helicase-DNA-binding protein 8	CHD8	CHD8	treated_cx-control_cx	-1.00019	-18.3732	1.91625e-08	6.46286e-07	OVCAR8
Q9HCK8;Q3L8U1;Q9P2D1;Q8TD26	Chromodomain-helicase-DNA-binding protein 8	CHD8	CHD8	treated_cx-control_cx	-0.736849	-6.56058	0.000103893	0.00112602	AOCS30
Q9HCK8;Q3L8U1;Q9P2D1	Chromodomain-helicase-DNA-binding protein 8	CHD8	CHD8	treated_cp-control_cp	-0.771574	-8.86208	9.68605e-06	0.000145372	AOCS14
O14757	Serine/threonine-protein kinase Chk1	CHEK1	CHEK1	treated_cp-control_cp	-1.67741	-8.02025	0.000487097	0.00177559	OVCAR8
O14757	Serine/threonine-protein kinase Chk1	CHEK1	CHEK1	treated_cx-control_cx	-1.18308	-5.65667	0.00239919	0.0061227	OVCAR8
O14757	Serine/threonine-protein kinase Chk1	CHEK1	CHEK1	treated_cx-control_cx	-0.626235	-5.03167	0.000707761	0.00594498	AOCS14
O14757	Serine/threonine-protein kinase Chk1	CHEK1	CHEK1	treated_cp-control_cp	-0.752916	-6.04952	0.000190598	0.00130987	AOCS14
O96017	Serine/threonine-protein kinase Chk2	CHEK2	CHEK2	treated_cp-control_cp	1.32784	4.90755	0.00173811	0.00501295	OVCAR8
Q8IWX8	Calcium homeostasis endoplasmic reticulum protein	CHERP	CHERP	treated_cp-control_cp	-0.752995	-5.10884	0.000637498	0.0051354	OVCAR4
Q9BWS9	Chitinase domain-containing protein 1	CHID1	CHID1	treated_cx-control_cx	1.18273	4.11135	0.00338433	0.0475614	OVCAR3
Q9BWS9	Chitinase domain-containing protein 1	CHID1	CHID1	treated_cx-control_cx	-1.22387	-3.93179	0.00344867	0.0112861	OVCAR4
Q9BWS9	Chitinase domain-containing protein 1	CHID1	CHID1	treated_cp-control_cp	0.606349	2.96656	0.0250688	0.0475252	OVCAR8
P24386	Rab proteins geranylgeranyltransferase component A 1	CHM	CHM	treated_cx-control_cx	0.896253	16.0978	0.000521398	0.0187071	OVCAR3
P24386	Rab proteins geranylgeranyltransferase component A 1	CHM	CHM	treated_cp-control_cp	-0.767939	-10.3154	0.00194316	0.0223165	OVCAR3
Q9HD42	Charged multivesicular body protein 1a	CHMP1A	CHMP1A	treated_cx-control_cx	-1.07667	-2.81738	0.0225849	0.0492624	OVCAR4
Q9HD42	Charged multivesicular body protein 1a	CHMP1A	CHMP1A	treated_cp-control_cp	0.741095	3.16536	0.0114511	0.0245974	OVCAR8
Q7LBR1	Charged multivesicular body protein 1b	CHMP1B	CHMP1B	treated_cx-control_cx	1.4417	5.85135	0.00024335	0.00139594	OVCAR4
Q7LBR1	Charged multivesicular body protein 1b	CHMP1B	CHMP1B	treated_cp-control_cp	0.878873	3.56703	0.0060523	0.0233922	OVCAR4
Q7LBR1	Charged multivesicular body protein 1b	CHMP1B	CHMP1B	treated_cx-control_cx	1.25153	6.83808	7.57398e-05	0.000355423	OVCAR8
O43633	Charged multivesicular body protein 2a	CHMP2A	CHMP2A	treated_cx-control_cx	-2.01128	-5.79194	0.00115981	0.0047419	OVCAR4
O43633	Charged multivesicular body protein 2a	CHMP2A	CHMP2A	treated_cp-control_cp	-1.70426	-8.05403	0.000196002	0.00239457	OVCAR4
O43633	Charged multivesicular body protein 2a	CHMP2A	CHMP2A	treated_cp-control_cp	-0.600045	-3.86393	0.00382404	0.00971412	OVCAR8
O43633	Charged multivesicular body protein 2a	CHMP2A	CHMP2A	treated_cx-control_cx	-0.961562	-6.19188	0.000160423	0.000660282	OVCAR8
O43633	Charged multivesicular body protein 2a	CHMP2A	CHMP2A	treated_cp-control_cp	-0.973838	-4.54729	0.00139133	0.0120992	AOCS30
O43633	Charged multivesicular body protein 2a	CHMP2A	CHMP2A	treated_cx-control_cx	-1.44312	-6.73855	8.47414e-05	0.000966885	AOCS30
Q9UQN3	Charged multivesicular body protein 2b	CHMP2B	CHMP2B	treated_cx-control_cx	0.582265	3.5756	0.00597174	0.0263078	AOCS14
Q9UQN3	Charged multivesicular body protein 2b	CHMP2B	CHMP2B	treated_cp-control_cp	0.680355	4.17795	0.00238332	0.00900513	AOCS14
Q9Y3E7	Charged multivesicular body protein 3	CHMP3	CHMP3	treated_cx-control_cx	-1.96238	-7.5541	3.48952e-05	0.000314612	OVCAR4
Q9Y3E7	Charged multivesicular body protein 3	CHMP3	CHMP3	treated_cp-control_cp	-0.939136	-4.34641	0.00185996	0.005319	OVCAR8
Q9Y3E7	Charged multivesicular body protein 3	CHMP3	CHMP3	treated_cx-control_cx	-1.34924	-6.24443	0.000150634	0.000624378	OVCAR8
Q9BY43	Charged multivesicular body protein 4a	CHMP4A	CHMP4A	treated_cx-control_cx	-0.809126	-4.75522	0.00103658	0.00434002	OVCAR4
Q9BY43	Charged multivesicular body protein 4a	CHMP4A	CHMP4A	treated_cx-control_cx	-0.961951	-5.73915	0.000280102	0.00104133	OVCAR8
Q9BY43	Charged multivesicular body protein 4a	CHMP4A	CHMP4A	treated_cx-control_cx	-1.34063	-7.45963	3.85285e-05	0.000548862	AOCS30
Q9H444;P59074	Charged multivesicular body protein 4b	CHMP4B	CHMP4B	treated_cx-control_cx	-0.615212	-5.13195	0.000617954	0.00289231	OVCAR4
Q9H444;Q96CF2	Charged multivesicular body protein 4b	CHMP4B	CHMP4B	treated_cx-control_cx	-0.620986	-5.03218	0.000707268	0.00468181	AOCS30
Q96FZ7	Charged multivesicular body protein 6	CHMP6	CHMP6	treated_cp-control_cp	-0.947152	-6.331	0.000225153	0.000930923	OVCAR8
Q96FZ7	Charged multivesicular body protein 6	CHMP6	CHMP6	treated_cx-control_cx	-0.735026	-4.54864	0.00187773	0.00500444	OVCAR8
Q99653	Calcineurin B homologous protein 1	CHP1	CHP1	treated_cx-control_cx	-1.36415	-5.2123	0.0012362	0.00495136	OVCAR4
Q99653	Calcineurin B homologous protein 1	CHP1	CHP1	treated_cp-control_cp	-1.61101	-6.15551	0.000465022	0.00428335	OVCAR4
Q9NRG0	Chromatin accessibility complex protein 1	CHRAC1	CHRAC1	treated_cp-control_cp	-1.22328	-9.64969	4.81089e-06	0.000254411	OVCAR4
P0CG12	Chromosome transmission fidelity protein 8 homolog isoform 2	CHTF8	CHTF8	treated_cx-control_cx	-0.926188	-4.46942	0.00424006	0.0132126	OVCAR4
P0CG12	Chromosome transmission fidelity protein 8 homolog isoform 2	CHTF8	CHTF8	treated_cx-control_cx	-0.786254	-3.74698	0.00719662	0.0157432	OVCAR8
O15111	Inhibitor of nuclear factor kappa-B kinase subunit alpha	CHUK	CHUK	treated_cx-control_cx	1.32955	7.92247	4.68361e-05	0.000239703	OVCAR8
O76071	Probable cytosolic iron-sulfur protein assembly protein CIAO1	CIAO1	CIAO1	treated_cx-control_cx	0.738085	2.73694	0.0229624	0.0499095	OVCAR4
O76071	Probable cytosolic iron-sulfur protein assembly protein CIAO1	CIAO1	CIAO1	treated_cp-control_cp	-0.796268	-2.95269	0.0161502	0.0478859	OVCAR4
Q6FI81	Anamorsin	CIAPIN1	CIAPIN1	treated_cp-control_cp	-0.767317	-3.39419	0.00794612	0.0451658	OVCAR3
Q86X95	Corepressor interacting with RBPJ 1	CIR1	CIR1	treated_cx-control_cx	1.82575	5.16567	0.0140733	0.0434131	AOCS30
Q14011	Cold-inducible RNA-binding protein	CIRBP	CIRBP	treated_cp-control_cp	-1.10438	-4.75673	0.0010344	0.016606	OVCAR3
Q14011	Cold-inducible RNA-binding protein	CIRBP	CIRBP	treated_cx-control_cx	-2.44999	-7.29717	8.41175e-05	0.00060431	OVCAR4
Q14011	Cold-inducible RNA-binding protein	CIRBP	CIRBP	treated_cp-control_cp	-1.5869	-4.37588	0.00236179	0.0123016	OVCAR4
Q14011	Cold-inducible RNA-binding protein	CIRBP	CIRBP	treated_cp-control_cp	-0.839595	-7.73255	2.90136e-05	0.000176849	OVCAR8
Q14011	Cold-inducible RNA-binding protein	CIRBP	CIRBP	treated_cx-control_cx	-0.865131	-7.96774	2.28608e-05	0.000133797	OVCAR8
Q14011	Cold-inducible RNA-binding protein	CIRBP	CIRBP	treated_cp-control_cp	-0.721344	-6.41575	0.000122978	0.00257375	AOCS30
Q969X6	Cirhin	CIRH1A	CIRH1A	treated_cp-control_cp	-1.30217	-3.79228	0.00426765	0.0323783	OVCAR3
Q969X6	Cirhin	CIRH1A	CIRH1A	treated_cp-control_cp	-0.827187	-3.86879	0.0037958	0.017011	OVCAR4
Q8N5K1	CDGSH iron-sulfur domain-containing protein 2	CISD2	CISD2	treated_cx-control_cx	0.839072	3.22217	0.010453	0.0267894	OVCAR4
O14578	Citron Rho-interacting kinase	CIT	CIT	treated_cx-control_cx	1.78079	5.46754	0.00156151	0.032868	OVCAR3
O14578	Citron Rho-interacting kinase	CIT	CIT	treated_cp-control_cp	-1.51672	-8.17842	0.000179989	0.00125457	AOCS14
Q8WWK9	Cytoskeleton-associated protein 2	CKAP2	CKAP2	treated_cx-control_cx	1.76726	7.06595	5.88207e-05	0.000459797	OVCAR4
Q8WWK9	Cytoskeleton-associated protein 2	CKAP2	CKAP2	treated_cp-control_cp	1.58073	18.3824	1.90782e-08	1.30783e-06	OVCAR8
Q8WWK9	Cytoskeleton-associated protein 2	CKAP2	CKAP2	treated_cx-control_cx	2.4181	28.1203	4.42157e-10	6.68655e-08	OVCAR8
Q8WWK9	Cytoskeleton-associated protein 2	CKAP2	CKAP2	treated_cp-control_cp	1.49212	4.43407	0.00163747	0.013381	AOCS30
Q8WWK9	Cytoskeleton-associated protein 2	CKAP2	CKAP2	treated_cx-control_cx	2.33643	6.94308	6.73615e-05	0.000835077	AOCS30
Q8IYA6	Cytoskeleton-associated protein 2-like	CKAP2L	CKAP2L	treated_cp-control_cp	0.647467	5.61356	0.000328522	0.0012786	OVCAR8
Q8IYA6	Cytoskeleton-associated protein 2-like	CKAP2L	CKAP2L	treated_cx-control_cx	0.625828	5.42595	0.000418574	0.00146438	OVCAR8
Q07065	Cytoskeleton-associated protein 4	CKAP4	CKAP4	treated_cp-control_cp	0.877936	5.03507	0.000704496	0.0139006	OVCAR3
Q07065	Cytoskeleton-associated protein 4	CKAP4	CKAP4	treated_cx-control_cx	0.733834	4.20862	0.00227744	0.039948	OVCAR3
Q07065	Cytoskeleton-associated protein 4	CKAP4	CKAP4	treated_cx-control_cx	-0.668398	-5.0869	0.000656674	0.00303276	OVCAR4
Q07065	Cytoskeleton-associated protein 4	CKAP4	CKAP4	treated_cp-control_cp	1.00083	23.4864	2.19162e-09	4.10751e-07	OVCAR8
Q14008	Cytoskeleton-associated protein 5	CKAP5	CKAP5	treated_cx-control_cx	0.966377	8.01046	2.19049e-05	0.000225835	OVCAR4
Q14008	Cytoskeleton-associated protein 5	CKAP5	CKAP5	treated_cp-control_cp	0.580263	10.817	1.85425e-06	2.20922e-05	OVCAR8
Q14008	Cytoskeleton-associated protein 5	CKAP5	CKAP5	treated_cx-control_cx	0.991468	18.4826	1.81886e-08	6.31616e-07	OVCAR8
Q14008	Cytoskeleton-associated protein 5	CKAP5	CKAP5	treated_cx-control_cx	0.647683	6.29219	0.000142299	0.00138934	AOCS30
P12277;P06732	Creatine kinase B-type	CKB	CKB	treated_cp-control_cp	1.33629	5.9122	0.000225636	0.00914682	OVCAR3
P12277;P06732	Creatine kinase B-type	CKB	CKB	treated_cx-control_cx	1.53119	6.77449	8.13627e-05	0.00899329	OVCAR3
P12277	Creatine kinase B-type	CKB	CKB	treated_cx-control_cx	1.93394	10.2872	2.82552e-06	5.46509e-05	OVCAR4
P12277	Creatine kinase B-type	CKB	CKB	treated_cp-control_cp	1.49474	7.951	2.32476e-05	0.000687487	OVCAR4
P12277	Creatine kinase B-type	CKB	CKB	treated_cp-control_cp	1.13316	9.07328	7.98966e-06	0.000491564	AOCS30
P12277	Creatine kinase B-type	CKB	CKB	treated_cx-control_cx	1.03874	8.31724	1.6202e-05	0.000300137	AOCS30
P12277	Creatine kinase B-type	CKB	CKB	treated_cx-control_cx	0.692955	14.2249	1.78682e-07	1.78715e-05	AOCS14
P12532;P17540	Creatine kinase U-type, mitochondrial	CKMT1A	CKMT1A	treated_cx-control_cx	1.14827	5.41546	0.000424346	0.0171023	OVCAR3
P61024	Cyclin-dependent kinases regulatory subunit 1	CKS1B	CKS1B	treated_cp-control_cp	-1.13971	-10.869	1.78089e-06	0.000156963	OVCAR4
P61024	Cyclin-dependent kinases regulatory subunit 1	CKS1B	CKS1B	treated_cp-control_cp	-1.06884	-12.6354	4.95562e-07	1.59886e-05	AOCS14
P33552	Cyclin-dependent kinases regulatory subunit 2	CKS2	CKS2	treated_cx-control_cx	-2.33168	-10.0309	3.48752e-06	6.16401e-05	OVCAR4
P33552	Cyclin-dependent kinases regulatory subunit 2	CKS2	CKS2	treated_cp-control_cp	-1.70581	-7.33836	4.3813e-05	0.000940549	OVCAR4
P33552	Cyclin-dependent kinases regulatory subunit 2	CKS2	CKS2	treated_cp-control_cp	-1.7266	-16.1296	5.99558e-08	2.28702e-06	OVCAR8
P33552	Cyclin-dependent kinases regulatory subunit 2	CKS2	CKS2	treated_cx-control_cx	-2.13861	-19.9784	9.1664e-09	4.19007e-07	OVCAR8
P33552	Cyclin-dependent kinases regulatory subunit 2	CKS2	CKS2	treated_cx-control_cx	-2.17927	-10.3784	2.62437e-06	9.24585e-05	AOCS30
P33552	Cyclin-dependent kinases regulatory subunit 2	CKS2	CKS2	treated_cx-control_cx	-0.915193	-5.85873	0.000241121	0.00286219	AOCS14
P33552	Cyclin-dependent kinases regulatory subunit 2	CKS2	CKS2	treated_cp-control_cp	-2.06936	-13.2473	3.30247e-07	1.22715e-05	AOCS14
Q7Z460	CLIP-associating protein 1	CLASP1	CLASP1	treated_cx-control_cx	-0.587384	-3.03536	0.0141236	0.0435232	AOCS30
O75122	CLIP-associating protein 2	CLASP2	CLASP2	treated_cp-control_cp	-0.856333	-4.22978	0.00220735	0.0119255	OVCAR4
O75122	CLIP-associating protein 2	CLASP2	CLASP2	treated_cx-control_cx	1.26572	5.96813	0.000210586	0.00082132	OVCAR8
Q96S66	Chloride channel CLIC-like protein 1	CLCC1	CLCC1	treated_cp-control_cp	-1.07659	-4.23973	0.00217516	0.0118227	OVCAR4
Q96S66	Chloride channel CLIC-like protein 1	CLCC1	CLCC1	treated_cx-control_cx	-0.597791	-4.67575	0.00115914	0.00335229	OVCAR8
P51798	H(+)/Cl(-) exchange transporter 7	CLCN7	CLCN7	treated_cx-control_cx	0.925111	4.01412	0.00387276	0.012335	OVCAR4
P51798	H(+)/Cl(-) exchange transporter 7	CLCN7	CLCN7	treated_cp-control_cp	1.26473	5.5727	0.000839632	0.00276757	OVCAR8
P51798	H(+)/Cl(-) exchange transporter 7	CLCN7	CLCN7	treated_cx-control_cx	1.05561	4.65127	0.00233838	0.00600676	OVCAR8
O95832	Claudin-1	CLDN1	CLDN1	treated_cx-control_cx	-1.53852	-4.18836	0.00234681	0.0113655	AOCS30
O15551	Claudin-3	CLDN3	CLDN3	treated_cx-control_cx	-0.92726	-4.31595	0.00194466	0.00986917	AOCS30
O15551	Claudin-3	CLDN3	CLDN3	treated_cp-control_cp	-0.860975	-8.90856	9.28126e-06	0.000142471	AOCS14
O95471	Claudin-7	CLDN7	CLDN7	treated_cx-control_cx	0.74512	4.162	0.00593116	0.017153	OVCAR4
O14967	Calmegin	CLGN	CLGN	treated_cx-control_cx	-0.666415	-4.64446	0.00121158	0.00488301	OVCAR4
O14967	Calmegin	CLGN	CLGN	treated_cp-control_cp	0.865682	14.2702	1.73832e-07	4.46863e-06	OVCAR8
O14967	Calmegin	CLGN	CLGN	treated_cx-control_cx	1.28644	21.2061	5.41384e-09	2.91725e-07	OVCAR8
O14967	Calmegin	CLGN	CLGN	treated_cx-control_cx	1.09177	10.5725	2.24709e-06	0.000107403	AOCS14
O14967	Calmegin	CLGN	CLGN	treated_cp-control_cp	1.41989	13.75	2.3961e-07	9.63445e-06	AOCS14
O15247	Chloride intracellular channel protein 2	CLIC2	CLIC2	treated_cp-control_cp	1.33133	11.6198	1.01249e-06	1.43816e-05	OVCAR8
O15247	Chloride intracellular channel protein 2	CLIC2	CLIC2	treated_cx-control_cx	1.26064	11.0028	1.60648e-06	1.72733e-05	OVCAR8
O95833	Chloride intracellular channel protein 3	CLIC3	CLIC3	treated_cp-control_cp	1.57611	10.9179	1.71491e-06	0.00015417	OVCAR4
O95833	Chloride intracellular channel protein 3	CLIC3	CLIC3	treated_cp-control_cp	2.74047	17.6981	2.66195e-08	1.49893e-06	OVCAR8
O95833	Chloride intracellular channel protein 3	CLIC3	CLIC3	treated_cx-control_cx	2.37779	15.3559	9.20088e-08	2.01559e-06	OVCAR8
Q9Y696	Chloride intracellular channel protein 4	CLIC4	CLIC4	treated_cx-control_cx	-0.775037	-4.57727	0.001333	0.00744765	AOCS30
Q9Y696	Chloride intracellular channel protein 4	CLIC4	CLIC4	treated_cp-control_cp	0.743337	17.1375	3.52943e-08	2.63642e-06	AOCS14
Q9NZA1;Q96NY7	Chloride intracellular channel protein 5	CLIC5	CLIC5	treated_cp-control_cp	-2.41674	-5.6054	0.000811355	0.0148329	OVCAR3
Q96NY7	Chloride intracellular channel protein 6	CLIC6	CLIC6	treated_cp-control_cp	1.37079	14.1522	1.86779e-07	8.0605e-06	AOCS14
P30622;Q9UDT6	CAP-Gly domain-containing linker protein 1	CLIP1	CLIP1	treated_cx-control_cx	0.89132	8.85217	9.77486e-06	0.000126043	OVCAR4
Q9UDT6	CAP-Gly domain-containing linker protein 2	CLIP2	CLIP2	treated_cx-control_cx	-0.833167	-2.6064	0.0284382	0.0499894	OVCAR8
P54105	Methylosome subunit pICln	CLNS1A	CLNS1A	treated_cp-control_cp	-0.638811	-3.42757	0.00753714	0.0273663	OVCAR4
P54105	Methylosome subunit pICln	CLNS1A	CLNS1A	treated_cx-control_cx	-1.07255	-4.24368	0.00216253	0.0106638	AOCS30
P54105	Methylosome subunit pICln	CLNS1A	CLNS1A	treated_cp-control_cp	-0.641266	-8.92021	9.18269e-06	0.000142055	AOCS14
Q9H078	Caseinolytic peptidase B protein homolog	CLPB	CLPB	treated_cx-control_cx	-0.909208	-10.6235	2.15813e-06	8.27905e-05	AOCS30
Q16740	ATP-dependent Clp protease proteolytic subunit, mitochondrial	CLPP	CLPP	treated_cp-control_cp	-0.586352	-4.44721	0.00160666	0.00970693	OVCAR4
O96005	Cleft lip and palate transmembrane protein 1	CLPTM1	CLPTM1	treated_cx-control_cx	-0.820254	-2.99154	0.0172934	0.0397107	OVCAR4
O96005	Cleft lip and palate transmembrane protein 1	CLPTM1	CLPTM1	treated_cp-control_cp	-1.88056	-6.26469	0.000241832	0.00271759	OVCAR4
O96005	Cleft lip and palate transmembrane protein 1	CLPTM1	CLPTM1	treated_cp-control_cp	-0.84635	-4.00456	0.00308913	0.00813461	OVCAR8
O96005	Cleft lip and palate transmembrane protein 1	CLPTM1	CLPTM1	treated_cx-control_cx	-1.41197	-6.68083	9.04928e-05	0.000405962	OVCAR8
O96005	Cleft lip and palate transmembrane protein 1	CLPTM1	CLPTM1	treated_cp-control_cp	-1.58029	-6.64271	0.0011655	0.00512629	AOCS14
O76031	ATP-dependent Clp protease ATP-binding subunit clpX-like, mitochondrial	CLPX	CLPX	treated_cx-control_cx	-0.705664	-4.7048	0.00111263	0.00459048	OVCAR4
O76031	ATP-dependent Clp protease ATP-binding subunit clpX-like, mitochondrial	CLPX	CLPX	treated_cx-control_cx	-0.654915	-8.24253	1.74225e-05	0.000108324	OVCAR8
P09496	Clathrin light chain A	CLTA	CLTA	treated_cx-control_cx	1.01511	2.62763	0.027465	0.0485139	OVCAR8
P09497	Clathrin light chain B	CLTB	CLTB	treated_cx-control_cx	0.683233	2.97012	0.0156993	0.036816	OVCAR4
P09497	Clathrin light chain B	CLTB	CLTB	treated_cx-control_cx	0.70844	6.54455	0.000105836	0.00046408	OVCAR8
O75153	Clustered mitochondria protein homolog	CLUH	CLUH	treated_cp-control_cp	-1.222	-4.04432	0.00290964	0.0271612	OVCAR3
O75153	Clustered mitochondria protein homolog	CLUH	CLUH	treated_cp-control_cp	-0.739398	-3.98996	0.00315791	0.0150848	OVCAR4
O75153;Q9Y5I4	Clustered mitochondria protein homolog	CLUH	CLUH	treated_cp-control_cp	-1.48913	-13.601	2.63209e-07	5.81766e-06	OVCAR8
O75153;Q9Y5I4	Clustered mitochondria protein homolog	CLUH	CLUH	treated_cx-control_cx	-1.39701	-12.7596	4.55722e-07	6.57361e-06	OVCAR8
O75153	Clustered mitochondria protein homolog	CLUH	CLUH	treated_cp-control_cp	-0.671598	-5.72232	0.000286114	0.00438709	AOCS30
O75153	Clustered mitochondria protein homolog	CLUH	CLUH	treated_cx-control_cx	-0.66107	-5.63262	0.000320625	0.00262977	AOCS30
[truncated: 9,125 more rows]

## Sheet: Table S8
Table S8. List of antibodies used in this study.
Primary Antibodies
[truncated: 31 more rows]
